# Supplementary material for: (Z)-3-(4-Bromo­phen­yl)-2-[(2-phenyl­cyclo­hex-2-en-1-yl)imino]-1,3-thia­zol­idin-4-one
Source: Acta Crystallogr Sect E Struct Rep Online. 2012 Jun 2;68(Pt 7):o1994. doi: 10.1107/S1600536812024646 (PMC3393268; doi:10.1107/S1600536812024646)
Supplement: Supplementary file 1 [file e-68-o1994-sup1.cif]

##############################################################################
#                                                                            #
# This CIF contains the data in a paper accepted for publication in          #
# Acta Crystallographica Section E. It conforms to the requirements of       #
# Notes for Authors for Acta Crystallographica Section E, and has been       #
# peer reviewed under the auspices of the IUCr Commission on Journals.       #
#                                                                            #
# Full details of the Crystallographic Information File format               #
# are given in the paper "The Crystallographic Information File (CIF):       #
# a New Standard Archive File for Crystallography" by S. R. Hall, F. H.      #
# Allen and I. D. Brown [Acta Cryst. (1991), A47, 655-685].                  #
#                                                                            #
# The current version of the core CIF dictionary is obtainable from          #
# ftp://ftp.iucr.org/pub/cif_core.dic.                                       #
#                                                                            #
# Software is freely available for graphical display of the structure(s)     #
# in this CIF. For information consult the CIF software page                 #
# http://www.iucr.org/resources/cif/software.                                #
#                                                                            #
# This file may be used for bona fide research purposes within the           #
# scientific community so long as proper attribution is given to the journal # 
# article from which it was obtained.                                        #
#                                                                            #
##############################################################################
data_global
_audit_creation_method     'form.cif (version 2.0)'
_journal_data_validation_number     ?
_journal_date_recd_electronic     2012-05-28
_journal_date_accepted     2012-05-30
_journal_name_full     'Acta Crystallographica, Section E'
_journal_year     2012
_journal_volume     68
_journal_issue      7
_journal_page_first     o1994
_journal_page_last     o1994
_journal_paper_category     QO
_journal_paper_doi     10.1107/S1600536812024646
_journal_coeditor_code     HB6826
_publ_contact_author_name     'Prof. Fun, Hoong-Kun'
_publ_contact_author_address
;
      X-ray Crystallography Unit
      School of Physics
      Universiti Sains Malaysia
      11800 USM, Penang
      MALAYSIA
;
_publ_contact_author_email     'hkfun@usm.my'
_publ_contact_author_fax     '604 6579150'
_publ_contact_author_phone     '604 6533652'
_publ_section_title
;\
(<i>Z</i>)-3-(4-Bromophenyl)-2-[(2-phenylcyclohex-2-en-1-yl)imino]-1,3-\
thiazolidin-4-one
;
loop_
    _publ_author_name
    _publ_author_footnote
    _publ_author_address
    'Chin Wei Ooi' ?
;
X-ray Crystallography Unit
School of Physics
Universiti Sains Malaysia
11800 USM, Penang
Malaysia
;
    'Fun, Hoong-Kun'
;
Thomson Reuters ResearcherID: A-3561-2009.
;
;
X-ray Crystallography Unit
School of Physics
Universiti Sains Malaysia
11800 USM, Penang
Malaysia
;
    'Ching Kheng Quah'
;
Thomson Reuters ResearcherID: A-5525-2009.
;
;
X-ray Crystallography Unit
School of Physics
Universiti Sains Malaysia
11800 USM, Penang
Malaysia
;
    'Murugan Sathishkumar ' ?
;
Department of Organic Chemistry
School of Chemistry
Madurai Kamaraj University
Madurai 625 021
Tamil Nadu
India
;
    'Alagusundaram Ponnuswamy ' ?
;
Department of Organic Chemistry
School of Chemistry
Madurai Kamaraj University
Madurai 625 021
Tamil Nadu
India
;
data_I
_audit_creation_method     SHELXL-97
_chemical_name_systematic
;
(<i>Z</i>)-3-(4-Bromophenyl)-2-[(2-phenylcyclohex-2-en-1-yl)imino]-1,3-
thiazolidin-4-one
;
_chemical_name_common     ?
_chemical_formula_moiety     'C21 H19 Br N2 O S'
_chemical_formula_sum     'C21 H19 Br N2 O S'
_chemical_formula_iupac     'C21 H19 Br N2 O S'
_chemical_formula_weight     427.35
_chemical_melting_point     ?
_symmetry_cell_setting     monoclinic
_symmetry_space_group_name_H-M     'P 21/c'
_symmetry_space_group_name_Hall     '-P 2ybc'
loop_
    _symmetry_equiv_pos_as_xyz
    'x, y, z'
    '-x, y+1/2, -z+1/2'
    '-x, -y, -z'
    'x, -y-1/2, z-1/2'
_cell_length_a     9.45730(10)
_cell_length_b     16.6662(3)
_cell_length_c     13.8812(2)
_cell_angle_alpha     90.00
_cell_angle_beta     122.6650(10)
_cell_angle_gamma     90.00
_cell_volume     1841.88(5)
_cell_formula_units_Z     4
_cell_measurement_reflns_used     9954
_cell_measurement_theta_min     2.84
_cell_measurement_theta_max     32.59
_cell_measurement_temperature     100.0(10)
_exptl_crystal_description     'block'
_exptl_crystal_colour     'yellow'
_exptl_crystal_size_max     0.45
_exptl_crystal_size_mid     0.29
_exptl_crystal_size_min     0.25
_exptl_crystal_density_diffrn     1.541
_exptl_crystal_density_meas     ?
_exptl_crystal_density_method     'not measured'
_exptl_crystal_F_000     872
_exptl_absorpt_coefficient_mu     2.358
_exptl_absorpt_correction_type     multi-scan
_exptl_absorpt_process_details     '(<i>SADABS</i>; Bruker, 2009)'
_exptl_absorpt_correction_T_min     0.4181
_exptl_absorpt_correction_T_max     0.5869
_exptl_special_details
;
The crystal was placed in the cold stream of an Oxford Cryosystems Cobra
open-flow nitrogen cryostat (Cosier & Glazer, 1986) operating at 100 (1) K.
;
_diffrn_ambient_temperature     100.0(10)
_diffrn_radiation_type     MoK\a
_diffrn_radiation_wavelength     0.71073
_diffrn_radiation_source     'fine-focus sealed tube'
_diffrn_radiation_monochromator     graphite
_diffrn_measurement_device_type     'Bruker SMART APEXII CCD'
_diffrn_measurement_method     '\f and \w scans'
_diffrn_detector_area_resol_mean     ?
_diffrn_reflns_number     24632
_diffrn_reflns_av_R_equivalents     0.0205
_diffrn_reflns_av_sigmaI/netI     0.0220
_diffrn_reflns_theta_min     2.13
_diffrn_reflns_theta_max     32.72
_diffrn_reflns_theta_full     32.72
_diffrn_measured_fraction_theta_max     0.991
_diffrn_measured_fraction_theta_full     0.991
_diffrn_reflns_limit_h_min     -14
_diffrn_reflns_limit_h_max     12
_diffrn_reflns_limit_k_min     -25
_diffrn_reflns_limit_k_max     25
_diffrn_reflns_limit_l_min     -21
_diffrn_reflns_limit_l_max     20
_diffrn_standards_number     0
_diffrn_standards_interval_count     .
_diffrn_standards_interval_time     .
_diffrn_standards_decay_%     ?
_refine_special_details
;
Refinement of <i>F</i>^2^ against ALL reflections. The weighted <i>R</i>-factor
<i>wR</i> and goodness of fit <i>S</i> are based on <i>F</i>^2^, conventional
<i>R</i>-factors <i>R</i> are based on <i>F</i>, with <i>F</i> set to zero for
negative <i>F</i>^2^. The threshold expression of <i>F</i>^2^ >
\s(<i>F</i>^2^) is used only for calculating <i>R</i>-factors(gt) <i>etc</i>.
and is not relevant to the choice of reflections for refinement.
<i>R</i>-factors based on <i>F</i>^2^ are statistically about twice as large
as those based on <i>F</i>, and <i>R</i>- factors based on ALL data will be
even larger.
;
_reflns_number_total     6727
_reflns_number_gt     5751
_reflns_threshold_expression     I>2\s(I)
_refine_ls_structure_factor_coef     Fsqd
_refine_ls_matrix_type     full
_refine_ls_R_factor_all     0.0352
_refine_ls_R_factor_gt     0.0271
_refine_ls_wR_factor_gt     0.0667
_refine_ls_wR_factor_ref     0.0694
_refine_ls_goodness_of_fit_ref     1.044
_refine_ls_restrained_S_all     1.044
_refine_ls_number_reflns     6727
_refine_ls_number_parameters     235
_refine_ls_number_restraints     0
_refine_ls_hydrogen_treatment     constr
_refine_ls_weighting_scheme     calc
_refine_ls_weighting_details
         'calc w=1/[\s^2^(Fo^2^)+(0.0366P)^2^+0.4872P] where P=(Fo^2^+2Fc^2^)/3'
_atom_sites_solution_hydrogens     geom
_atom_sites_solution_primary     direct
_atom_sites_solution_secondary     difmap
_refine_ls_shift/su_max     0.002
_refine_ls_shift/su_mean     0.000
_refine_diff_density_max     0.551
_refine_diff_density_min     -0.274
_refine_ls_extinction_method     none
_refine_ls_extinction_coef     ?
loop_
    _atom_type_symbol
    _atom_type_description
    _atom_type_scat_dispersion_real
    _atom_type_scat_dispersion_imag
    _atom_type_scat_source
    'C' 'C' 0.0033 0.0016
                         'International Tables Vol C Tables 4.2.6.8 and 6.1.1.4'
    'H' 'H' 0.0000 0.0000
                         'International Tables Vol C Tables 4.2.6.8 and 6.1.1.4'
    'Br' 'Br' -0.2901 2.4595
                         'International Tables Vol C Tables 4.2.6.8 and 6.1.1.4'
    'N' 'N' 0.0061 0.0033
                         'International Tables Vol C Tables 4.2.6.8 and 6.1.1.4'
    'O' 'O' 0.0106 0.0060
                         'International Tables Vol C Tables 4.2.6.8 and 6.1.1.4'
    'S' 'S' 0.1246 0.1234
                         'International Tables Vol C Tables 4.2.6.8 and 6.1.1.4'
_computing_data_collection     'APEX2 (Bruker, 2009)'
_computing_cell_refinement     'SAINT (Bruker, 2009)'
_computing_data_reduction     'SAINT (Bruker, 2009)'
_computing_structure_solution     'SHELXTL (Sheldrick, 2008)'
_computing_structure_refinement     'SHELXTL (Sheldrick, 2008)'
_computing_molecular_graphics     'SHELXTL (Sheldrick, 2008)'
_computing_publication_material
;
SHELXTL (Sheldrick, 2008) and PLATON (Spek, 2009)
;
loop_
    _atom_site_type_symbol
    _atom_site_label
    _atom_site_fract_x
    _atom_site_fract_y
    _atom_site_fract_z
    _atom_site_U_iso_or_equiv
    _atom_site_adp_type
    _atom_site_calc_flag
    _atom_site_refinement_flags
    _atom_site_occupancy
    _atom_site_symmetry_multiplicity
    _atom_site_disorder_assembly
    _atom_site_disorder_group
    Br Br1 0.262828(17) -0.045374(7) 0.626813(11) 0.02221(4) Uani d . 1 1 . .
    S S1 0.23445(4) 0.328421(18) 1.04486(3) 0.02081(7) Uani d . 1 1 . .
    O O1 0.31396(12) 0.10045(6) 1.08962(8) 0.02302(18) Uani d . 1 1 . .
    N N1 0.19965(12) 0.30829(6) 0.83807(8) 0.01380(17) Uani d . 1 1 . .
    N N2 0.26458(12) 0.19597(6) 0.95606(8) 0.01426(17) Uani d . 1 1 . .
    C C1 -0.18227(16) 0.31078(8) 0.68851(12) 0.0211(2) Uani d . 1 1 . .
    H H1A -0.1535 0.3282 0.7605 0.025 Uiso calc R 1 1 . .
    C C2 -0.30028(16) 0.25012(8) 0.63418(13) 0.0260(3) Uani d . 1 1 . .
    H H2A -0.3507 0.2276 0.6697 0.031 Uiso calc R 1 1 . .
    C C3 -0.34355(17) 0.22278(8) 0.52691(13) 0.0305(3) Uani d . 1 1 . .
    H H3A -0.4219 0.1818 0.4910 0.037 Uiso calc R 1 1 . .
    C C4 -0.26912(18) 0.25702(9) 0.47385(12) 0.0295(3) Uani d . 1 1 . .
    H H4A -0.2979 0.2392 0.4020 0.035 Uiso calc R 1 1 . .
    C C5 -0.15163(16) 0.31794(8) 0.52797(10) 0.0217(2) Uani d . 1 1 . .
    H H5A -0.1024 0.3405 0.4917 0.026 Uiso calc R 1 1 . .
    C C6 -0.10613(14) 0.34592(7) 0.63606(10) 0.0164(2) Uani d . 1 1 . .
    C C7 0.02578(14) 0.40843(7) 0.69463(9) 0.01424(19) Uani d . 1 1 . .
    C C8 0.02723(15) 0.47371(7) 0.63914(10) 0.0167(2) Uani d . 1 1 . .
    H H8A -0.0613 0.4805 0.5636 0.020 Uiso calc R 1 1 . .
    C C9 0.16181(16) 0.53696(7) 0.69010(10) 0.0173(2) Uani d . 1 1 . .
    H H9A 0.1092 0.5895 0.6721 0.021 Uiso calc R 1 1 . .
    H H9B 0.2270 0.5332 0.6552 0.021 Uiso calc R 1 1 . .
    C C10 0.27966(16) 0.52939(7) 0.81938(10) 0.0180(2) Uani d . 1 1 . .
    H H10A 0.2274 0.5531 0.8565 0.022 Uiso calc R 1 1 . .
    H H10B 0.3828 0.5584 0.8443 0.022 Uiso calc R 1 1 . .
    C C11 0.32010(15) 0.44150(7) 0.85432(10) 0.0173(2) Uani d . 1 1 . .
    H H11A 0.3981 0.4380 0.9365 0.021 Uiso calc R 1 1 . .
    H H11B 0.3736 0.4180 0.8179 0.021 Uiso calc R 1 1 . .
    C C12 0.16053(14) 0.39451(7) 0.81969(9) 0.01417(19) Uani d . 1 1 . .
    H H12A 0.1183 0.4119 0.8671 0.017 Uiso calc R 1 1 . .
    C C13 0.23002(14) 0.27822(7) 0.93069(9) 0.01370(19) Uani d . 1 1 . .
    C C14 0.28566(16) 0.23800(8) 1.12881(10) 0.0194(2) Uani d . 1 1 . .
    H H14A 0.3938 0.2437 1.2000 0.023 Uiso calc R 1 1 . .
    H H14B 0.2014 0.2276 1.1468 0.023 Uiso calc R 1 1 . .
    C C15 0.29094(15) 0.16970(7) 1.05911(10) 0.0163(2) Uani d . 1 1 . .
    C C16 0.26532(14) 0.14088(7) 0.87679(9) 0.01387(19) Uani d . 1 1 . .
    C C17 0.40768(15) 0.09488(7) 0.91258(10) 0.0172(2) Uani d . 1 1 . .
    H H17A 0.5026 0.1016 0.9857 0.021 Uiso calc R 1 1 . .
    C C18 0.40766(16) 0.03854(7) 0.83822(11) 0.0182(2) Uani d . 1 1 . .
    H H18A 0.5018 0.0070 0.8610 0.022 Uiso calc R 1 1 . .
    C C19 0.26453(15) 0.03056(7) 0.72975(10) 0.0161(2) Uani d . 1 1 . .
    C C20 0.12226(15) 0.07709(7) 0.69269(10) 0.0165(2) Uani d . 1 1 . .
    H H20A 0.0279 0.0708 0.6192 0.020 Uiso calc R 1 1 . .
    C C21 0.12320(14) 0.13315(7) 0.76719(10) 0.0154(2) Uani d . 1 1 . .
    H H21A 0.0296 0.1652 0.7439 0.018 Uiso calc R 1 1 . .
loop_
    _atom_site_aniso_label
    _atom_site_aniso_U_11
    _atom_site_aniso_U_22
    _atom_site_aniso_U_33
    _atom_site_aniso_U_12
    _atom_site_aniso_U_13
    _atom_site_aniso_U_23
    Br1 0.02917(7) 0.01757(6) 0.02310(7) 0.00051(4) 0.01621(6) -0.00474(4)
    S1 0.03491(17) 0.01512(13) 0.01733(13) 0.00423(11) 0.01734(13) 0.00082(10)
    O1 0.0320(5) 0.0179(4) 0.0258(4) 0.0073(4) 0.0200(4) 0.0086(3)
    N1 0.0161(4) 0.0116(4) 0.0139(4) 0.0011(3) 0.0082(3) 0.0007(3)
    N2 0.0187(4) 0.0120(4) 0.0137(4) 0.0016(3) 0.0098(4) 0.0018(3)
    C1 0.0189(5) 0.0175(5) 0.0273(6) 0.0013(4) 0.0127(5) 0.0019(4)
    C2 0.0164(5) 0.0196(6) 0.0399(8) 0.0008(4) 0.0139(5) 0.0046(5)
    C3 0.0171(6) 0.0174(6) 0.0401(8) -0.0024(5) 0.0042(6) -0.0016(5)
    C4 0.0245(6) 0.0219(6) 0.0236(6) 0.0002(5) 0.0007(5) -0.0047(5)
    C5 0.0227(6) 0.0183(5) 0.0179(5) -0.0001(4) 0.0068(5) 0.0002(4)
    C6 0.0141(5) 0.0129(5) 0.0183(5) 0.0021(4) 0.0062(4) 0.0015(4)
    C7 0.0148(5) 0.0133(5) 0.0146(5) 0.0008(4) 0.0079(4) -0.0002(4)
    C8 0.0182(5) 0.0156(5) 0.0141(5) 0.0011(4) 0.0074(4) 0.0013(4)
    C9 0.0217(5) 0.0131(5) 0.0181(5) 0.0002(4) 0.0113(4) 0.0018(4)
    C10 0.0205(5) 0.0127(5) 0.0180(5) -0.0023(4) 0.0086(4) -0.0012(4)
    C11 0.0170(5) 0.0137(5) 0.0168(5) -0.0002(4) 0.0062(4) 0.0003(4)
    C12 0.0173(5) 0.0112(5) 0.0138(4) 0.0011(4) 0.0083(4) 0.0009(3)
    C13 0.0150(5) 0.0118(5) 0.0143(4) 0.0005(4) 0.0079(4) -0.0005(3)
    C14 0.0268(6) 0.0180(5) 0.0164(5) 0.0025(4) 0.0137(5) 0.0021(4)
    C15 0.0172(5) 0.0183(5) 0.0157(5) 0.0028(4) 0.0104(4) 0.0034(4)
    C16 0.0172(5) 0.0113(5) 0.0149(5) 0.0003(4) 0.0099(4) 0.0004(3)
    C17 0.0176(5) 0.0153(5) 0.0171(5) 0.0022(4) 0.0082(4) 0.0014(4)
    C18 0.0201(5) 0.0154(5) 0.0204(5) 0.0041(4) 0.0118(5) 0.0017(4)
    C19 0.0217(5) 0.0115(5) 0.0189(5) -0.0010(4) 0.0134(5) -0.0014(4)
    C20 0.0183(5) 0.0152(5) 0.0167(5) -0.0013(4) 0.0099(4) -0.0004(4)
    C21 0.0158(5) 0.0144(5) 0.0166(5) 0.0006(4) 0.0092(4) 0.0007(4)
_geom_special_details
;
All e.s.d.'s (except the e.s.d. in the dihedral angle between two l.s. planes)
are estimated using the full covariance matrix. The cell e.s.d.'s are taken
into account individually in the estimation of e.s.d.'s in distances, angles
and torsion angles; correlations between e.s.d.'s in cell parameters are only
used when they are defined by crystal symmetry. An approximate (isotropic)
treatment of cell e.s.d.'s is used for estimating e.s.d.'s involving l.s.
planes.
;
loop_
    _geom_bond_atom_site_label_1
    _geom_bond_atom_site_label_2
    _geom_bond_site_symmetry_2
    _geom_bond_distance
    _geom_bond_publ_flag
    Br1 C19 . 1.9023(11) ?
    S1 C13 . 1.7725(11) ?
    S1 C14 . 1.8039(12) ?
    O1 C15 . 1.2080(14) ?
    N1 C13 . 1.2602(14) ?
    N1 C12 . 1.4714(14) ?
    N2 C15 . 1.3839(14) ?
    N2 C13 . 1.4090(14) ?
    N2 C16 . 1.4360(14) ?
    C1 C2 . 1.3884(18) ?
    C1 C6 . 1.3992(17) ?
    C1 H1A . 0.9300 ?
    C2 C3 . 1.391(2) ?
    C2 H2A . 0.9300 ?
    C3 C4 . 1.387(2) ?
    C3 H3A . 0.9300 ?
    C4 C5 . 1.3887(19) ?
    C4 H4A . 0.9300 ?
    C5 C6 . 1.3990(17) ?
    C5 H5A . 0.9300 ?
    C6 C7 . 1.4858(16) ?
    C7 C8 . 1.3374(16) ?
    C7 C12 . 1.5177(15) ?
    C8 C9 . 1.5032(17) ?
    C8 H8A . 0.9300 ?
    C9 C10 . 1.5230(17) ?
    C9 H9A . 0.9700 ?
    C9 H9B . 0.9700 ?
    C10 C11 . 1.5254(16) ?
    C10 H10A . 0.9700 ?
    C10 H10B . 0.9700 ?
    C11 C12 . 1.5293(16) ?
    C11 H11A . 0.9700 ?
    C11 H11B . 0.9700 ?
    C12 H12A . 0.9800 ?
    C14 C15 . 1.5122(17) ?
    C14 H14A . 0.9700 ?
    C14 H14B . 0.9700 ?
    C16 C17 . 1.3875(16) ?
    C16 C21 . 1.3894(15) ?
    C17 C18 . 1.3953(16) ?
    C17 H17A . 0.9300 ?
    C18 C19 . 1.3846(17) ?
    C18 H18A . 0.9300 ?
    C19 C20 . 1.3889(17) ?
    C20 C21 . 1.3902(16) ?
    C20 H20A . 0.9300 ?
    C21 H21A . 0.9300 ?
loop_
    _geom_angle_atom_site_label_1
    _geom_angle_atom_site_label_2
    _geom_angle_atom_site_label_3
    _geom_angle_site_symmetry_1
    _geom_angle_site_symmetry_3
    _geom_angle
    _geom_angle_publ_flag
    C13 S1 C14 . . 92.97(5) ?
    C13 N1 C12 . . 117.57(9) ?
    C15 N2 C13 . . 117.01(9) ?
    C15 N2 C16 . . 121.13(9) ?
    C13 N2 C16 . . 121.80(9) ?
    C2 C1 C6 . . 120.71(13) ?
    C2 C1 H1A . . 119.6 ?
    C6 C1 H1A . . 119.6 ?
    C1 C2 C3 . . 120.39(13) ?
    C1 C2 H2A . . 119.8 ?
    C3 C2 H2A . . 119.8 ?
    C4 C3 C2 . . 119.56(12) ?
    C4 C3 H3A . . 120.2 ?
    C2 C3 H3A . . 120.2 ?
    C3 C4 C5 . . 120.05(13) ?
    C3 C4 H4A . . 120.0 ?
    C5 C4 H4A . . 120.0 ?
    C4 C5 C6 . . 121.14(13) ?
    C4 C5 H5A . . 119.4 ?
    C6 C5 H5A . . 119.4 ?
    C5 C6 C1 . . 118.15(11) ?
    C5 C6 C7 . . 120.14(11) ?
    C1 C6 C7 . . 121.65(11) ?
    C8 C7 C6 . . 121.45(10) ?
    C8 C7 C12 . . 121.33(10) ?
    C6 C7 C12 . . 117.22(9) ?
    C7 C8 C9 . . 124.66(10) ?
    C7 C8 H8A . . 117.7 ?
    C9 C8 H8A . . 117.7 ?
    C8 C9 C10 . . 113.05(9) ?
    C8 C9 H9A . . 109.0 ?
    C10 C9 H9A . . 109.0 ?
    C8 C9 H9B . . 109.0 ?
    C10 C9 H9B . . 109.0 ?
    H9A C9 H9B . . 107.8 ?
    C9 C10 C11 . . 110.65(9) ?
    C9 C10 H10A . . 109.5 ?
    C11 C10 H10A . . 109.5 ?
    C9 C10 H10B . . 109.5 ?
    C11 C10 H10B . . 109.5 ?
    H10A C10 H10B . . 108.1 ?
    C10 C11 C12 . . 110.87(10) ?
    C10 C11 H11A . . 109.5 ?
    C12 C11 H11A . . 109.5 ?
    C10 C11 H11B . . 109.5 ?
    C12 C11 H11B . . 109.5 ?
    H11A C11 H11B . . 108.1 ?
    N1 C12 C7 . . 108.97(9) ?
    N1 C12 C11 . . 109.42(9) ?
    C7 C12 C11 . . 110.99(9) ?
    N1 C12 H12A . . 109.1 ?
    C7 C12 H12A . . 109.1 ?
    C11 C12 H12A . . 109.1 ?
    N1 C13 N2 . . 122.43(10) ?
    N1 C13 S1 . . 127.37(9) ?
    N2 C13 S1 . . 110.21(8) ?
    C15 C14 S1 . . 107.80(8) ?
    C15 C14 H14A . . 110.1 ?
    S1 C14 H14A . . 110.1 ?
    C15 C14 H14B . . 110.1 ?
    S1 C14 H14B . . 110.1 ?
    H14A C14 H14B . . 108.5 ?
    O1 C15 N2 . . 124.24(11) ?
    O1 C15 C14 . . 123.83(10) ?
    N2 C15 C14 . . 111.93(10) ?
    C17 C16 C21 . . 121.27(10) ?
    C17 C16 N2 . . 118.95(10) ?
    C21 C16 N2 . . 119.76(10) ?
    C16 C17 C18 . . 119.62(11) ?
    C16 C17 H17A . . 120.2 ?
    C18 C17 H17A . . 120.2 ?
    C19 C18 C17 . . 118.61(11) ?
    C19 C18 H18A . . 120.7 ?
    C17 C18 H18A . . 120.7 ?
    C18 C19 C20 . . 122.15(11) ?
    C18 C19 Br1 . . 119.19(9) ?
    C20 C19 Br1 . . 118.65(9) ?
    C19 C20 C21 . . 118.93(11) ?
    C19 C20 H20A . . 120.5 ?
    C21 C20 H20A . . 120.5 ?
    C16 C21 C20 . . 119.40(11) ?
    C16 C21 H21A . . 120.3 ?
    C20 C21 H21A . . 120.3 ?
loop_
    _geom_torsion_atom_site_label_1
    _geom_torsion_atom_site_label_2
    _geom_torsion_atom_site_label_3
    _geom_torsion_atom_site_label_4
    _geom_torsion_site_symmetry_1
    _geom_torsion_site_symmetry_2
    _geom_torsion_site_symmetry_3
    _geom_torsion_site_symmetry_4
    _geom_torsion
    _geom_torsion_publ_flag
    C6 C1 C2 C3 . . . . 0.61(19) ?
    C1 C2 C3 C4 . . . . -0.6(2) ?
    C2 C3 C4 C5 . . . . 0.3(2) ?
    C3 C4 C5 C6 . . . . 0.0(2) ?
    C4 C5 C6 C1 . . . . 0.04(18) ?
    C4 C5 C6 C7 . . . . 177.08(12) ?
    C2 C1 C6 C5 . . . . -0.33(18) ?
    C2 C1 C6 C7 . . . . -177.32(11) ?
    C5 C6 C7 C8 . . . . 45.66(16) ?
    C1 C6 C7 C8 . . . . -137.41(12) ?
    C5 C6 C7 C12 . . . . -133.41(11) ?
    C1 C6 C7 C12 . . . . 43.52(15) ?
    C6 C7 C8 C9 . . . . -176.02(11) ?
    C12 C7 C8 C9 . . . . 3.01(18) ?
    C7 C8 C9 C10 . . . . -11.99(17) ?
    C8 C9 C10 C11 . . . . 40.11(14) ?
    C9 C10 C11 C12 . . . . -60.99(13) ?
    C13 N1 C12 C7 . . . . -142.56(10) ?
    C13 N1 C12 C11 . . . . 95.92(12) ?
    C8 C7 C12 N1 . . . . -143.05(11) ?
    C6 C7 C12 N1 . . . . 36.02(13) ?
    C8 C7 C12 C11 . . . . -22.49(15) ?
    C6 C7 C12 C11 . . . . 156.58(10) ?
    C10 C11 C12 N1 . . . . 171.22(9) ?
    C10 C11 C12 C7 . . . . 50.93(13) ?
    C12 N1 C13 N2 . . . . 178.28(10) ?
    C12 N1 C13 S1 . . . . -1.01(15) ?
    C15 N2 C13 N1 . . . . -178.09(11) ?
    C16 N2 C13 N1 . . . . -0.77(17) ?
    C15 N2 C13 S1 . . . . 1.31(12) ?
    C16 N2 C13 S1 . . . . 178.64(8) ?
    C14 S1 C13 N1 . . . . 179.95(11) ?
    C14 S1 C13 N2 . . . . 0.58(9) ?
    C13 S1 C14 C15 . . . . -2.07(9) ?
    C13 N2 C15 O1 . . . . 176.41(11) ?
    C16 N2 C15 O1 . . . . -0.94(18) ?
    C13 N2 C15 C14 . . . . -2.97(14) ?
    C16 N2 C15 C14 . . . . 179.69(10) ?
    S1 C14 C15 O1 . . . . -176.23(10) ?
    S1 C14 C15 N2 . . . . 3.15(12) ?
    C15 N2 C16 C17 . . . . -58.28(15) ?
    C13 N2 C16 C17 . . . . 124.50(12) ?
    C15 N2 C16 C21 . . . . 120.22(12) ?
    C13 N2 C16 C21 . . . . -57.00(15) ?
    C21 C16 C17 C18 . . . . -1.30(17) ?
    N2 C16 C17 C18 . . . . 177.17(10) ?
    C16 C17 C18 C19 . . . . 0.38(17) ?
    C17 C18 C19 C20 . . . . 0.48(18) ?
    C17 C18 C19 Br1 . . . . 179.52(9) ?
    C18 C19 C20 C21 . . . . -0.43(18) ?
    Br1 C19 C20 C21 . . . . -179.48(9) ?
    C17 C16 C21 C20 . . . . 1.35(17) ?
    N2 C16 C21 C20 . . . . -177.11(10) ?
    C19 C20 C21 C16 . . . . -0.48(17) ?
loop_
    _geom_hbond_atom_site_label_D
    _geom_hbond_atom_site_label_H
    _geom_hbond_atom_site_label_A
    _geom_hbond_site_symmetry_A
    _geom_hbond_distance_DH
    _geom_hbond_distance_HA
    _geom_hbond_distance_DA
    _geom_hbond_angle_DHA
    _geom_hbond_publ_flag
    C18 H18A O1 3_657 0.93 2.33 3.2333(15) 164 yes
    C17 H17A Cg1 4_655 0.93 2.88 3.5802(15) 133 yes
_iucr_refine_instructions_details
;
TITL ms3_0m in P2(1)/c (100K)
CELL  0.71073    9.4573   16.6662   13.8812    90.000   122.665    90.000
ZERR  4          0.0001    0.0003    0.0002     0.000     0.001     0.000
LATT  1
SYMM  -X, 0.50000+Y, 0.50000-Z
SFAC  C  H Br  N  O  S
UNIT  84   76   4   8   4   4
SIZE 0.253 0.289 0.448
L.S. 10
BOND $H
FMAP 2 1 60
PLAN 20
EQIV $1  1-x,-y,2-z
HTAB C18 O1_$1
ACTA
CONF
WGHT    0.036600    0.487200
FVAR       0.29204
BR1   3    0.262828   -0.045374    0.626813    11.00000    0.02917    0.01757 =
         0.02310   -0.00474    0.01621    0.00051
S1    6    0.234451    0.328421    1.044864    11.00000    0.03491    0.01512 =
         0.01733    0.00082    0.01734    0.00423
O1    5    0.313959    0.100453    1.089624    11.00000    0.03201    0.01791 =
         0.02581    0.00862    0.01999    0.00726
N1    4    0.199651    0.308286    0.838069    11.00000    0.01610    0.01157 =
         0.01390    0.00068    0.00820    0.00107
N2    4    0.264577    0.195974    0.956058    11.00000    0.01874    0.01202 =
         0.01368    0.00179    0.00985    0.00164
C1    1   -0.182271    0.310777    0.688515    11.00000    0.01890    0.01747 =
         0.02733    0.00195    0.01274    0.00135
AFIX  43
H1A   2   -0.153526    0.328233    0.760547    11.00000   -1.20000
AFIX   0
C2    1   -0.300280    0.250122    0.634180    11.00000    0.01645    0.01957 =
         0.03986    0.00463    0.01386    0.00080
AFIX  43
H2A   2   -0.350693    0.227643    0.669717    11.00000   -1.20000
AFIX   0
C3    1   -0.343546    0.222780    0.526913    11.00000    0.01713    0.01739 =
         0.04006   -0.00157    0.00422   -0.00238
AFIX  43
H3A   2   -0.421868    0.181805    0.491010    11.00000   -1.20000
AFIX   0
C4    1   -0.269119    0.257023    0.473852    11.00000    0.02452    0.02186 =
         0.02360   -0.00466    0.00074    0.00019
AFIX  43
H4A   2   -0.297911    0.239179    0.401971    11.00000   -1.20000
AFIX   0
C5    1   -0.151634    0.317936    0.527968    11.00000    0.02270    0.01826 =
         0.01787    0.00023    0.00681   -0.00015
AFIX  43
H5A   2   -0.102357    0.340512    0.491727    11.00000   -1.20000
AFIX   0
C6    1   -0.106127    0.345924    0.636059    11.00000    0.01412    0.01291 =
         0.01831    0.00154    0.00621    0.00215
C7    1    0.025783    0.408431    0.694633    11.00000    0.01480    0.01326 =
         0.01463   -0.00016    0.00792    0.00083
C8    1    0.027226    0.473715    0.639140    11.00000    0.01822    0.01564 =
         0.01413    0.00131    0.00739    0.00112
AFIX  43
H8A   2   -0.061346    0.480462    0.563648    11.00000   -1.20000
AFIX   0
C9    1    0.161813    0.536964    0.690096    11.00000    0.02166    0.01306 =
         0.01806    0.00181    0.01125    0.00017
AFIX  23
H9A   2    0.109237    0.589455    0.672146    11.00000   -1.20000
H9B   2    0.226992    0.533243    0.655194    11.00000   -1.20000
AFIX   0
C10   1    0.279656    0.529389    0.819378    11.00000    0.02047    0.01273 =
         0.01798   -0.00122    0.00862   -0.00226
AFIX  23
H10A  2    0.227436    0.553083    0.856538    11.00000   -1.20000
H10B  2    0.382799    0.558404    0.844271    11.00000   -1.20000
AFIX   0
C11   1    0.320103    0.441501    0.854323    11.00000    0.01702    0.01367 =
         0.01678    0.00030    0.00619   -0.00022
AFIX  23
H11A  2    0.398058    0.437970    0.936523    11.00000   -1.20000
H11B  2    0.373572    0.418028    0.817875    11.00000   -1.20000
AFIX   0
C12   1    0.160529    0.394506    0.819689    11.00000    0.01734    0.01116 =
         0.01379    0.00087    0.00826    0.00113
AFIX  13
H12A  2    0.118306    0.411904    0.867103    11.00000   -1.20000
AFIX   0
C13   1    0.230017    0.278217    0.930691    11.00000    0.01501    0.01175 =
         0.01430   -0.00049    0.00788    0.00054
C14   1    0.285663    0.238004    1.128810    11.00000    0.02680    0.01798 =
         0.01644    0.00212    0.01372    0.00248
AFIX  23
H14A  2    0.393841    0.243684    1.200004    11.00000   -1.20000
H14B  2    0.201444    0.227557    1.146754    11.00000   -1.20000
AFIX   0
C15   1    0.290945    0.169699    1.059107    11.00000    0.01716    0.01830 =
         0.01567    0.00343    0.01038    0.00280
C16   1    0.265316    0.140879    0.876792    11.00000    0.01718    0.01128 =
         0.01495    0.00043    0.00985    0.00031
C17   1    0.407681    0.094884    0.912581    11.00000    0.01757    0.01529 =
         0.01705    0.00135    0.00823    0.00223
AFIX  43
H17A  2    0.502572    0.101568    0.985713    11.00000   -1.20000
AFIX   0
C18   1    0.407660    0.038544    0.838219    11.00000    0.02006    0.01535 =
         0.02039    0.00168    0.01177    0.00414
AFIX  43
H18A  2    0.501818    0.007018    0.861036    11.00000   -1.20000
AFIX   0
C19   1    0.264529    0.030557    0.729753    11.00000    0.02169    0.01150 =
         0.01887   -0.00145    0.01340   -0.00102
C20   1    0.122258    0.077086    0.692690    11.00000    0.01828    0.01515 =
         0.01665   -0.00043    0.00987   -0.00126
AFIX  43
H20A  2    0.027892    0.070838    0.619222    11.00000   -1.20000
AFIX   0
C21   1    0.123201    0.133149    0.767194    11.00000    0.01583    0.01443 =
         0.01663    0.00068    0.00922    0.00059
AFIX  43
H21A  2    0.029551    0.165188    0.743883    11.00000   -1.20000
HKLF 4 1 -1.0000  0.0000  0.0000  0.0000 -1.0000  0.0000  1.0000  0.0000  1.0000
REM  ms3_0m in P2(1)/c (100K)
REM R1 =  0.0271 for   5751 Fo > 4sig(Fo)  and  0.0352 for all   6727 data
REM    235 parameters refined using      0 restraints
END
WGHT      0.0366      0.4872
REM Highest difference peak  0.551,  deepest hole -0.274,  1-sigma level  0.069
Q1    1   0.1643 -0.0429  0.5787  11.00000  0.05    0.55
Q2    1   0.0990  0.4018  0.7594  11.00000  0.05    0.51
Q3    1   0.1944  0.1403  0.8209  11.00000  0.05    0.51
Q4    1   0.3405  0.0385  0.7819  11.00000  0.05    0.47
Q5    1  -0.1323  0.3348  0.5794  11.00000  0.05    0.46
Q6    1   0.0048  0.4425  0.6649  11.00000  0.05    0.43
Q7    1   0.3385 -0.0545  0.6835  11.00000  0.05    0.42
Q8    1   0.3392  0.1148  0.8985  11.00000  0.05    0.39
Q9    1  -0.2488  0.2797  0.6601  11.00000  0.05    0.39
Q10   1   0.2629  0.1838  1.0010  11.00000  0.05    0.38
Q11   1   0.1878  0.0444  0.7121  11.00000  0.05    0.38
Q12   1   0.2172 -0.0533  0.6601  11.00000  0.05    0.38
Q13   1  -0.0374  0.3711  0.6607  11.00000  0.05    0.38
Q14   1   0.2305 -0.0390  0.5636  11.00000  0.05    0.38
Q15   1   0.3910  0.0599  0.8801  11.00000  0.05    0.37
Q16   1   0.0948  0.5002  0.6649  11.00000  0.05    0.37
Q17   1   0.2382  0.4191  0.8406  11.00000  0.05    0.36
Q18   1  -0.1910  0.2809  0.5126  11.00000  0.05    0.36
Q19   1   0.2233  0.5321  0.7555  11.00000  0.05    0.35
Q20   1   0.2474  0.3037  0.8955  11.00000  0.05    0.35
;
