# Supplementary material for: (Z)-3-(4-Bromo­phen­yl)-2-[(2-phenyl­cyclo­hex-2-en-1-yl)imino]-1,3-thia­zol­idin-4-one
Source: Acta Crystallogr Sect E Struct Rep Online. 2012 Jun 2;68(Pt 7):o1994. doi: 10.1107/S1600536812024646 (PMC3393268; doi:10.1107/S1600536812024646)
Supplement: Supplementary file 2 [file e-68-o1994-Isup2.hkl]

# 
# h,k,l, Fc-squared, Fo-squared, sigma(Fo-squared) and status flag 
# 
data_I
_shelx_title ' ms3_0m in P2(1)/c (100K)' 
_shelx_refln_list_code          4 
_shelx_F_calc_maximum      355.64 
_exptl_crystal_F_000       872.00 
_reflns_d_resolution_high  0.6575 
 
loop_ 
 _symmetry_equiv_pos_as_xyz 
 'x, y, z' 
 '-x, y+1/2, -z+1/2' 
 '-x, -y, -z' 
 'x, -y-1/2, z-1/2' 
 
_cell_length_a     9.4573 
_cell_length_b    16.6662 
_cell_length_c    13.8812 
_cell_angle_alpha  90.000 
_cell_angle_beta  122.665 
_cell_angle_gamma  90.000 
 
_shelx_F_squared_multiplier     1.000 
 
loop_ 
 _refln_index_h 
 _refln_index_k 
 _refln_index_l 
 _refln_F_squared_calc 
 _refln_F_squared_meas 
 _refln_F_squared_sigma 
 _refln_observed_status 
   1   0   0     1760.13     1716.41     24.06 o 
   2   0   0   126481.41   114781.41   1000.25 o 
   3   0   0     1975.88     2138.58     17.95 o 
   4   0   0    16319.24    16582.04    166.36 o 
   5   0   0     2041.21     2105.82     23.90 o 
   6   0   0     4801.85     4759.80     50.74 o 
   7   0   0     4293.24     4322.87     67.64 o 
   8   0   0     2236.47     2290.53     40.81 o 
   9   0   0      735.18      717.66     51.93 o 
  10   0   0      181.03      218.03     20.83 o 
  11   0   0       76.39      111.83     19.58 o 
  12   0   0       73.57       92.24     20.70 o 
   1   1   0     8061.95     8235.25     66.68 o 
   2   1   0        1.20        4.82      0.77 o 
   3   1   0     1991.85     2088.30     13.95 o 
   4   1   0      281.51      289.03      3.67 o 
   5   1   0     1311.14     1371.81     11.81 o 
   6   1   0      391.66      392.08      5.54 o 
   7   1   0      110.25      126.37      4.80 o 
   8   1   0       21.46       30.25      5.36 o 
   9   1   0        2.62        4.11      6.74 o 
  10   1   0      353.30      359.27     17.46 o 
  11   1   0       74.66       48.18     12.86 o 
  12   1   0       76.75       85.43     17.41 o 
   1   2   0        1.54       -1.84      1.84 o 
   2   2   0     1258.83     1454.43     10.73 o 
   3   2   0     1487.46     1561.75      9.75 o 
   4   2   0     1068.50      984.09      8.94 o 
   5   2   0      304.09      276.67      4.85 o 
   6   2   0     1069.86     1027.86     10.58 o 
   7   2   0     1524.73     1498.27     16.18 o 
   8   2   0      644.35      608.85     12.26 o 
   9   2   0      625.15      595.93     45.94 o 
  10   2   0      177.92      177.31     14.42 o 
  11   2   0       36.11       38.55     12.67 o 
  12   2   0      111.60      111.67     20.34 o 
   1   3   0       52.67       87.87     11.58 o 
   2   3   0      872.92     1032.44      9.54 o 
   3   3   0    14763.01    15299.61    114.41 o 
   4   3   0      325.31      384.04      4.30 o 
   5   3   0     5529.32     5578.62     43.58 o 
   6   3   0       26.19       33.53      3.27 o 
   7   3   0     2090.47     2005.29     20.29 o 
   8   3   0        9.53       16.05      5.31 o 
   9   3   0      244.80      255.66     15.24 o 
  10   3   0      701.05      714.52     22.99 o 
  11   3   0      126.54      126.53     15.09 o 
  12   3   0       56.22       71.73     15.29 o 
   0   4   0     3922.01     4305.08     82.81 o 
   1   4   0     2456.09     2574.68     22.44 o 
   2   4   0     7199.18     7849.21     57.99 o 
   3   4   0     2514.11     2739.21     18.47 o 
   4   4   0     4821.65     5225.52     38.26 o 
   5   4   0      103.72      123.99      3.36 o 
   6   4   0      425.73      423.22      7.12 o 
   7   4   0      127.30      128.23      6.16 o 
   8   4   0       11.78       10.74      4.70 o 
   9   4   0      451.88      467.53     18.34 o 
  10   4   0       57.64       56.91     12.37 o 
  11   4   0      149.12      151.45     15.64 o 
   1   5   0    28149.06    28532.66    243.60 o 
   2   5   0      561.39      641.31      5.49 o 
   3   5   0    27230.29    27454.12    322.86 o 
   4   5   0      869.21      885.58      7.40 o 
   5   5   0     6031.31     5808.27     46.44 o 
   6   5   0     1087.80     1077.96     12.29 o 
   7   5   0     2066.32     2059.64     22.94 o 
   8   5   0      475.66      469.46     11.26 o 
   9   5   0      883.82      892.40     23.39 o 
  10   5   0      767.32      785.89     45.12 o 
  11   5   0      307.13      306.22     18.34 o 
   0   6   0       59.03      106.31      4.54 o 
   1   6   0     1884.68     2061.57     18.68 o 
   2   6   0      443.02      487.76      5.44 o 
   3   6   0     3752.69     4049.99     39.62 o 
   4   6   0      597.08      614.62      6.80 o 
   5   6   0      505.20      477.28      7.03 o 
   6   6   0      328.89      323.04      7.36 o 
   7   6   0      320.77      320.60     10.98 o 
   8   6   0       90.75      103.75      7.25 o 
   9   6   0       12.76       -0.07     10.07 o 
  10   6   0       11.96       15.61     11.22 o 
  11   6   0       42.72       25.34     16.76 o 
   1   7   0     5283.95     5427.63     46.60 o 
   2   7   0     1027.10     1298.11     11.75 o 
   3   7   0      194.77      148.03      3.73 o 
   4   7   0       44.71       31.17      3.01 o 
   5   7   0       36.95       39.98      3.38 o 
   6   7   0     1633.92     1649.40     22.14 o 
   7   7   0      207.06      207.37      7.21 o 
   8   7   0     1222.97     1206.79     18.69 o 
   9   7   0      302.74      300.22     12.44 o 
  10   7   0      406.27      408.24     19.54 o 
  11   7   0      154.20      137.80     31.98 o 
   0   8   0    11442.29    12086.50    160.52 o 
   1   8   0      115.64      137.50      3.72 o 
   2   8   0     7195.23     7211.18     56.23 o 
   3   8   0      511.97      569.95      5.77 o 
   4   8   0     2451.58     2435.30     31.16 o 
   5   8   0      328.31      391.80     12.76 o 
   6   8   0      930.56      920.49     12.59 o 
   7   8   0        3.48        0.89      4.49 o 
   8   8   0      227.60      223.90     10.77 o 
   9   8   0       23.32       34.86      8.86 o 
  10   8   0       97.94      103.66     14.05 o 
  11   8   0       14.01       24.99     13.07 o 
   1   9   0     9219.87    10247.58     86.58 o 
   2   9   0       75.87       56.81      2.96 o 
   3   9   0     3596.69     3623.32     26.39 o 
   4   9   0      521.86      510.79      9.11 o 
   5   9   0     1168.92     1225.97     19.12 o 
   6   9   0      311.52      299.80      7.61 o 
   7   9   0      299.75      287.13      7.33 o 
   8   9   0       56.66       59.17     11.49 o 
   9   9   0        8.37       21.14      8.99 o 
  10   9   0       28.92       20.12     12.51 o 
  11   9   0        4.16      -14.49     18.78 o 
   0  10   0     7639.30     7512.90    102.07 o 
   1  10   0      207.54      243.20      5.17 o 
   2  10   0     8137.87     8138.76     69.79 o 
   3  10   0     1159.53     1192.95     10.70 o 
   4  10   0     4095.48     4008.12     42.45 o 
   5  10   0     2679.27     2443.90     29.99 o 
   6  10   0     3801.35     3528.95     35.57 o 
   7  10   0      975.69      927.09     15.68 o 
   8  10   0     1167.77     1134.11     25.10 o 
   9  10   0      236.90      257.99     12.88 o 
  10  10   0      113.65      116.62     19.93 o 
  11  10   0      170.31      164.67     22.67 o 
   1  11   0        3.02       17.89      3.64 o 
   2  11   0        6.21        3.55      2.82 o 
   3  11   0      194.97      196.13      4.02 o 
   4  11   0        7.54       14.27      3.93 o 
   5  11   0        1.51       -0.86      4.53 o 
   6  11   0        0.26        1.73      5.11 o 
   7  11   0        0.12        3.71      5.64 o 
   8  11   0       52.09       63.61      9.16 o 
   9  11   0        1.16       25.13     11.80 o 
  10  11   0        0.02      -14.89     25.09 o 
   0  12   0     1740.59     1747.77     28.22 o 
   1  12   0      138.51      134.12      4.52 o 
   2  12   0     2636.07     2724.16     25.97 o 
   3  12   0       45.91       44.17      3.31 o 
   4  12   0     1239.41     1280.93     21.21 o 
   5  12   0       78.43       49.85      5.29 o 
   6  12   0      665.04      603.01     12.48 o 
   7  12   0      281.36      296.55     15.57 o 
   8  12   0      344.34      362.05     17.73 o 
   9  12   0      417.25      413.92     19.44 o 
  10  12   0      364.83      357.10     19.73 o 
   1  13   0     2677.72     2603.78     25.11 o 
   2  13   0      210.38      228.21      6.50 o 
   3  13   0     1334.00     1375.36     17.89 o 
   4  13   0       22.12       31.28      4.52 o 
   5  13   0     1652.14     1669.01     21.83 o 
   6  13   0      242.98      204.73      9.91 o 
   7  13   0      172.38      178.40     13.81 o 
   8  13   0       67.69       50.81     12.02 o 
   9  13   0      153.86      171.17     15.69 o 
  10  13   0        3.95        1.07     13.41 o 
   0  14   0    11342.99    11672.74    157.93 o 
   1  14   0       30.90       38.07      3.95 o 
   2  14   0     6079.66     6048.47     53.78 o 
   3  14   0       53.09       54.10      8.38 o 
   4  14   0     2986.49     2991.09     39.58 o 
   5  14   0       12.22        8.98      5.92 o 
   6  14   0      401.54      406.47     17.32 o 
   7  14   0      832.32      803.98     22.78 o 
   8  14   0       13.53       16.97     11.41 o 
   9  14   0      840.09      908.44     27.60 o 
  10  14   0       24.55       37.90     13.98 o 
   1  15   0     2538.42     2658.66     26.18 o 
   2  15   0        5.80       16.02      4.70 o 
   3  15   0     1789.68     1781.54     25.93 o 
   4  15   0      136.32      141.67     11.29 o 
   5  15   0     1451.74     1488.39     33.02 o 
   6  15   0      305.53      312.97     22.72 o 
   7  15   0      417.77      434.16     23.46 o 
   8  15   0      991.81     1013.53     27.99 o 
   9  15   0      493.97      525.56     26.13 o 
   0  16   0      849.99      873.99     19.35 o 
   1  16   0        0.04        7.75      4.65 o 
   2  16   0       25.54       25.78      4.61 o 
   3  16   0      353.66      310.64     20.49 o 
   4  16   0       83.13       97.84     10.74 o 
   5  16   0       11.45       13.08      6.55 o 
   6  16   0      221.19      221.39     14.69 o 
   7  16   0       45.81       62.46     12.87 o 
   8  16   0      170.81      185.33     16.40 o 
   9  16   0        5.77       19.67     13.56 o 
   1  17   0     1163.65     1205.70     25.27 o 
   2  17   0       67.20       68.38      7.33 o 
   3  17   0      726.92      774.47     18.59 o 
   4  17   0      346.08      326.03     16.14 o 
   5  17   0      429.52      437.14     25.10 o 
   6  17   0      371.52      390.99     18.42 o 
   7  17   0      699.36      710.93     51.11 o 
   8  17   0        9.52       -6.91     13.28 o 
   0  18   0       17.31        5.13     11.22 o 
   1  18   0      194.47      195.78     12.26 o 
   2  18   0      513.99      553.78     26.67 o 
   3  18   0       11.69       15.66      7.54 o 
   4  18   0      125.71      130.15     12.10 o 
   5  18   0        0.62        4.84     10.63 o 
   6  18   0       45.58       74.83     31.02 o 
   7  18   0      285.41      281.70     17.88 o 
   8  18   0       10.68       13.01     15.26 o 
   1  19   0     2177.18     2204.81     39.71 o 
   2  19   0      103.49       68.47     16.87 o 
   3  19   0     2513.18     2631.28     67.98 o 
   4  19   0       31.06       34.98     18.19 o 
   5  19   0      609.52      592.08     28.28 o 
   6  19   0      160.64      162.57     32.82 o 
   7  19   0      232.05      237.91     17.51 o 
   0  20   0      475.44      518.61     27.30 o 
   1  20   0      116.62      107.85     16.70 o 
   2  20   0      382.13      382.47     25.81 o 
   3  20   0      159.96      146.86     19.93 o 
   4  20   0      189.10      186.13     22.38 o 
   5  20   0      215.19      229.89     24.45 o 
   6  20   0      123.77      101.94     21.41 o 
   7  20   0      283.71      270.58     27.37 o 
   1  21   0        6.97       30.00     16.39 o 
   2  21   0       54.55       51.83     16.51 o 
   3  21   0       47.11       57.90     19.18 o 
   4  21   0        6.45        8.50     17.57 o 
   5  21   0      231.58      247.96     25.73 o 
   6  21   0       30.21       67.64     21.16 o 
   0  22   0     1823.76     1932.98     54.25 o 
   1  22   0        9.28       26.47     15.77 o 
   2  22   0      923.41     1029.14     40.70 o 
   3  22   0        3.85       34.68     17.63 o 
   4  22   0      395.36      382.20     29.56 o 
   5  22   0       44.29       47.74     22.23 o 
   1  23   0        3.89       -3.77     17.60 o 
   2  23   0       14.25       27.50     17.62 o 
   3  23   0        2.59       -0.75     19.30 o 
   4  23   0        9.42       -2.18     18.79 o 
   5  23   0       17.41       11.36     21.68 o 
   1  24   0       16.45       25.93     18.64 o 
   2  24   0      347.13      325.74     28.13 o 
   3  24   0       23.91        7.17     18.72 o 
 -12   1   1      226.90      245.90     18.14 o 
 -11   1   1        0.09        5.98     11.49 o 
 -10   1   1      979.05      944.37     49.89 o 
  -9   1   1      199.48      195.08      8.38 o 
  -8   1   1     1385.33     1376.60     19.44 o 
  -7   1   1     5304.69     5232.95     45.84 o 
  -6   1   1     5625.80     5529.98     41.07 o 
  -5   1   1     2256.92     2042.35     16.29 o 
  -4   1   1     4496.59     4324.82     30.64 o 
  -3   1   1     2604.24     2719.16     17.51 o 
  -2   1   1    15697.09    15949.33    100.62 o 
  -1   1   1     4543.24     4803.82     40.08 o 
   0   1   1     1648.14     1711.08     60.78 o 
   1   1   1     6566.21     6795.12     43.90 o 
   2   1   1     9900.01     9994.66     57.44 o 
   3   1   1     2011.68     1876.75     12.18 o 
   4   1   1     3658.63     3789.04     28.37 o 
   5   1   1     4355.02     4080.33     30.88 o 
   6   1   1       78.52       75.52      3.55 o 
   7   1   1     4121.80     4076.95     40.18 o 
   8   1   1      241.16      243.42      8.80 o 
   9   1   1      312.15      300.94     15.12 o 
  10   1   1       32.81       41.77     11.34 o 
  11   1   1      227.12      233.09     17.33 o 
 -12   2   1       53.76       57.08     13.96 o 
 -11   2   1       93.23       68.14     13.48 o 
 -10   2   1      195.01      173.73     13.75 o 
  -9   2   1       95.79      103.20     10.98 o 
  -8   2   1     1863.56     1838.24     21.57 o 
  -7   2   1      138.39      134.20      4.74 o 
  -6   2   1     1819.67     1787.31     14.89 o 
  -5   2   1     1283.43     1342.57     11.02 o 
  -4   2   1      515.41      528.44      4.69 o 
  -3   2   1     2798.49     3036.82     19.68 o 
  -2   2   1     5066.38     5607.54     40.75 o 
  -1   2   1       30.31       26.03      2.37 o 
   0   2   1     3644.91     3893.43     42.55 o 
   1   2   1     2299.25     2447.42     19.23 o 
   2   2   1    17984.98    18979.99    136.90 o 
   3   2   1       81.12       86.29      2.44 o 
   4   2   1     6246.36     6587.97     47.62 o 
   5   2   1      665.69      645.77      7.08 o 
   6   2   1      148.56      161.08      4.91 o 
   7   2   1       29.44       25.91      3.96 o 
   8   2   1      364.18      358.59      9.97 o 
   9   2   1       28.22       17.47      9.80 o 
  10   2   1      163.92      178.90     23.82 o 
  11   2   1       61.34       25.40     12.75 o 
 -12   3   1        7.76       14.83     13.14 o 
 -11   3   1      192.39      190.39     23.31 o 
 -10   3   1      157.40      168.55     14.09 o 
  -9   3   1      725.60      691.24     20.15 o 
  -8   3   1      413.27      410.41      8.02 o 
  -7   3   1      932.40      932.62     11.51 o 
  -6   3   1      481.82      453.44      7.06 o 
  -5   3   1     1021.21     1112.65     10.42 o 
  -4   3   1      530.51      569.59      6.25 o 
  -3   3   1      375.41      368.93      3.68 o 
  -2   3   1    14574.64    15522.95    137.96 o 
  -1   3   1       61.49       73.87      3.13 o 
   0   3   1     4824.02     5055.79     55.13 o 
   1   3   1      543.81      587.20      5.69 o 
   2   3   1       69.54       86.68      2.13 o 
   3   3   1     5437.38     5654.16     38.99 o 
   4   3   1       66.29       97.83      3.23 o 
   5   3   1     7494.71     7489.31     57.91 o 
   6   3   1      148.92      157.10      6.24 o 
   7   3   1     3167.50     3094.71     29.33 o 
   8   3   1        1.14       -0.84      8.44 o 
   9   3   1      761.12      800.43     22.94 o 
  10   3   1       58.61       51.07     12.48 o 
  11   3   1      497.92      534.32     36.20 o 
 -12   4   1       58.60       39.23     13.66 o 
 -11   4   1       73.30       83.71     13.81 o 
 -10   4   1      642.04      628.67     20.91 o 
  -9   4   1      517.42      512.31     14.44 o 
  -8   4   1      298.97      282.88      8.51 o 
  -7   4   1     2508.74     2441.77     23.64 o 
  -6   4   1     1394.76     1410.10     16.44 o 
  -5   4   1     8552.48     8238.35     68.90 o 
  -4   4   1    10474.29    11141.51     80.99 o 
  -3   4   1    21812.70    22538.32    173.48 o 
  -2   4   1     4054.63     3981.32     39.41 o 
  -1   4   1    16393.02    17000.52    184.60 o 
   0   4   1      374.24      346.58      7.45 o 
   1   4   1    10532.80    11410.63     90.89 o 
   2   4   1      157.22       97.99      1.93 o 
   3   4   1       19.76       47.27      1.62 o 
   4   4   1     2124.70     2128.54     16.86 o 
   5   4   1     1019.19      938.61      9.69 o 
   6   4   1      182.49      181.91      5.25 o 
   7   4   1      573.46      576.92     10.21 o 
   8   4   1      756.16      775.11     14.24 o 
   9   4   1      104.84      105.18     11.91 o 
  10   4   1      298.75      296.40     18.33 o 
  11   4   1        2.61        6.64     12.42 o 
 -12   5   1        9.24       12.35     13.79 o 
 -11   5   1      327.22      306.26     18.17 o 
 -10   5   1       20.48       22.85     10.79 o 
  -9   5   1      522.84      480.60     13.77 o 
  -8   5   1      124.14      118.68      6.00 o 
  -7   5   1      218.99      205.66      6.41 o 
  -6   5   1      246.51      219.13      6.49 o 
  -5   5   1      347.81      374.20      6.49 o 
  -4   5   1     1041.79     1064.02     10.81 o 
  -3   5   1       45.75       66.55      2.62 o 
  -2   5   1     1555.29     1584.83     14.64 o 
  -1   5   1      387.51      426.08      4.93 o 
   0   5   1     1424.05     1527.86     18.33 o 
   1   5   1     2739.29     2778.66     24.27 o 
   2   5   1      682.68      679.65      6.52 o 
   3   5   1      924.38      914.11     10.17 o 
   4   5   1      234.75      209.36      4.41 o 
   5   5   1       76.92       81.00      3.30 o 
   6   5   1      272.83      272.47      7.16 o 
   7   5   1      684.63      633.44     10.90 o 
   8   5   1       21.41       27.79      6.00 o 
   9   5   1      115.80      104.72     12.06 o 
  10   5   1       40.70       48.86     12.59 o 
  11   5   1        0.23       20.52     13.45 o 
 -12   6   1      316.94      283.82     19.28 o 
 -11   6   1      219.16      231.99     16.96 o 
 -10   6   1      141.23      135.21     13.63 o 
  -9   6   1      555.91      558.29     15.07 o 
  -8   6   1       30.09       25.53      4.81 o 
  -7   6   1     1519.49     1487.44     17.81 o 
  -6   6   1       34.40       30.29      3.70 o 
  -5   6   1     3483.80     3476.64     30.93 o 
  -4   6   1      497.20      480.68      8.84 o 
  -3   6   1     2628.49     2415.92     20.70 o 
  -2   6   1     1058.49     1042.68     10.46 o 
  -1   6   1     1519.21     1384.28     13.03 o 
   0   6   1     3891.76     3992.20     38.55 o 
   1   6   1     3283.28     3402.22     27.19 o 
   2   6   1     7807.16     8044.48     55.61 o 
   3   6   1      966.31      943.73      9.01 o 
   4   6   1     7180.56     7275.24     64.16 o 
   5   6   1      849.06      808.47     11.02 o 
   6   6   1     2313.48     2252.71     24.24 o 
   7   6   1      485.62      443.78      9.35 o 
   8   6   1     1149.50     1208.14     25.38 o 
   9   6   1      226.67      209.64     27.45 o 
  10   6   1      380.01      403.48     19.13 o 
  11   6   1        1.29       18.31     13.06 o 
 -11   7   1        8.42        5.47     15.49 o 
 -10   7   1      206.32      186.21     19.59 o 
  -9   7   1      116.56      110.96      9.61 o 
  -8   7   1      472.08      464.62      9.86 o 
  -7   7   1      159.25      174.14      6.26 o 
  -6   7   1      122.49      124.13      4.58 o 
  -5   7   1        2.03        1.44      2.38 o 
  -4   7   1        8.84       17.56      2.50 o 
  -3   7   1       25.06       30.27      1.50 o 
  -2   7   1      955.25     1031.48     10.67 o 
  -1   7   1       60.83       82.77      4.47 o 
   0   7   1     2635.64     2865.85     28.53 o 
   1   7   1      358.98      515.61      6.29 o 
   2   7   1      184.70      181.06      2.91 o 
   3   7   1      480.42      418.86      5.30 o 
   4   7   1       58.34       71.05      2.52 o 
   5   7   1      683.70      664.48     15.11 o 
   6   7   1        2.18        4.71      3.48 o 
   7   7   1       31.75       35.23      4.87 o 
   8   7   1       15.83       19.54      7.60 o 
   9   7   1       15.57        6.43     10.71 o 
  10   7   1       25.26       -2.68     11.76 o 
  11   7   1       42.60       65.42     30.13 o 
 -11   8   1       37.18       39.31     24.81 o 
 -10   8   1      207.19      216.58     15.51 o 
  -9   8   1       69.43       51.37      8.64 o 
  -8   8   1       86.18       91.63      8.49 o 
  -7   8   1      378.74      419.23      9.80 o 
  -6   8   1       67.82       64.29      4.36 o 
  -5   8   1     3334.84     3514.30     34.11 o 
  -4   8   1       33.46       32.74      2.57 o 
  -3   8   1     2715.08     2895.02     24.18 o 
  -2   8   1       22.18       21.65      2.80 o 
  -1   8   1      285.84      317.06      7.64 o 
   0   8   1      199.96      305.00      5.56 o 
   1   8   1      193.56      204.61      4.74 o 
   2   8   1       41.19       72.49      1.97 o 
   3   8   1      613.74      686.14      9.04 o 
   4   8   1      290.45      229.85      7.51 o 
   5   8   1      156.50      171.16      5.45 o 
   6   8   1     1363.93     1262.03     16.03 o 
   7   8   1      194.38      184.74     11.89 o 
   8   8   1     1117.34     1112.15     21.36 o 
   9   8   1      163.05      176.91     11.56 o 
  10   8   1      204.46      217.50     16.26 o 
  11   8   1       20.11       12.95     19.58 o 
 -11   9   1       39.97       40.57     16.51 o 
 -10   9   1      225.06      278.77     36.54 o 
  -9   9   1      191.87      213.21     22.73 o 
  -8   9   1     1174.62     1098.90     28.32 o 
  -7   9   1      372.47      409.47      8.98 o 
  -6   9   1     3071.65     3005.57     30.68 o 
  -5   9   1     1039.38     1002.15     12.43 o 
  -4   9   1     6469.19     6381.75     58.67 o 
  -3   9   1      787.24      737.30      8.04 o 
  -2   9   1     3898.10     3785.31     33.70 o 
  -1   9   1     4332.76     4485.05     39.24 o 
   0   9   1     5779.45     5941.22     57.41 o 
   1   9   1     8762.74     9261.12     78.62 o 
   2   9   1     5179.49     5279.47     42.15 o 
   3   9   1     4153.25     4049.83     31.79 o 
   4   9   1     3124.03     3054.84     33.46 o 
   5   9   1     1919.53     1826.89     20.13 o 
   6   9   1      855.94      817.10     12.17 o 
   7   9   1      978.77      972.75     16.19 o 
   8   9   1       27.36       23.15      8.38 o 
   9   9   1      482.69      462.90     16.18 o 
  10   9   1        0.00      -15.10     15.86 o 
 -11  10   1        0.84       11.68     14.34 o 
 -10  10   1      129.52      139.94     11.62 o 
  -9  10   1       39.92       47.45      9.21 o 
  -8  10   1      201.11      224.29     11.23 o 
  -7  10   1       20.51       28.16      4.31 o 
  -6  10   1      291.84      299.63      7.32 o 
  -5  10   1      108.97       80.29      5.06 o 
  -4  10   1      284.95      290.22      7.00 o 
  -3  10   1      848.21      882.03      9.44 o 
  -2  10   1        8.11        6.94      3.29 o 
  -1  10   1     2937.83     3069.38     27.92 o 
   0  10   1      118.69      165.03      5.28 o 
   1  10   1     3953.24     4044.57     44.60 o 
   2  10   1       61.70       78.94      4.27 o 
   3  10   1      327.20      302.77      5.05 o 
   4  10   1      293.02      329.57     12.60 o 
   5  10   1      160.98      137.89      6.33 o 
   6  10   1       62.69       69.49      5.05 o 
   7  10   1      210.60      209.54      9.27 o 
   8  10   1       24.43       19.61      8.37 o 
   9  10   1      287.76      296.47     16.65 o 
  10  10   1        0.87      -17.72     17.72 o 
 -11  11   1       19.07       24.68     19.77 o 
 -10  11   1      309.45      302.76     17.63 o 
  -9  11   1        3.05       17.75      8.93 o 
  -8  11   1      747.82      768.86     18.01 o 
  -7  11   1       31.95       25.61      5.54 o 
  -6  11   1      843.43      808.80     13.89 o 
  -5  11   1      219.51      200.01      6.97 o 
  -4  11   1     2239.10     2239.87     25.69 o 
  -3  11   1       23.76       28.60      3.17 o 
  -2  11   1     2527.23     2513.64     23.87 o 
  -1  11   1      996.07     1075.25     12.01 o 
   0  11   1     3567.98     3627.53     36.82 o 
   1  11   1     4328.76     4501.91     40.17 o 
   2  11   1     1140.90     1175.34     11.96 o 
   3  11   1     4272.03     4192.98     32.55 o 
   4  11   1        9.24        8.33      4.08 o 
   5  11   1     3548.58     3591.70     39.82 o 
   6  11   1       71.42       60.06      6.12 o 
   7  11   1     1725.49     1732.35     34.12 o 
   8  11   1       59.21       81.42     13.93 o 
   9  11   1      628.13      676.10     23.72 o 
  10  11   1        7.93       13.97     17.97 o 
 -11  12   1      100.20       98.79     22.46 o 
 -10  12   1       89.27       89.95     15.80 o 
  -9  12   1      119.48      130.23     14.18 o 
  -8  12   1      118.97      115.79     11.59 o 
  -7  12   1       28.76       20.55      7.81 o 
  -6  12   1     1235.78     1179.85     17.53 o 
  -5  12   1      237.18      223.27      7.46 o 
  -4  12   1     1410.05     1395.66     17.83 o 
  -3  12   1     1289.56     1274.22     14.30 o 
  -2  12   1     1587.36     1577.91     16.51 o 
  -1  12   1     1597.77     1662.78     17.01 o 
   0  12   1        8.78       13.80      3.28 o 
   1  12   1       81.06       78.55      3.96 o 
   2  12   1       26.50       28.30      3.11 o 
   3  12   1        9.51        6.44      2.62 o 
   4  12   1        3.06        5.88      3.90 o 
   5  12   1      441.89      405.52     11.55 o 
   6  12   1      524.55      495.52     31.36 o 
   7  12   1       11.05       10.68      6.96 o 
   8  12   1       43.55       52.06     12.08 o 
   9  12   1       18.33       23.53     13.04 o 
  10  12   1       78.09      101.30     21.29 o 
 -10  13   1       71.91       90.79     19.54 o 
  -9  13   1       22.20       38.10     30.79 o 
  -8  13   1      573.94      607.25     30.20 o 
  -7  13   1       48.25       46.12      8.28 o 
  -6  13   1     1075.05     1068.42     20.11 o 
  -5  13   1      367.74      366.28      9.18 o 
  -4  13   1     2235.82     2210.52     29.88 o 
  -3  13   1     1192.25     1215.25     14.19 o 
  -2  13   1     4153.94     4173.73     37.99 o 
  -1  13   1     1061.40     1123.37     12.98 o 
   0  13   1      643.76      627.46     10.27 o 
   1  13   1     1059.47     1047.90     12.62 o 
   2  13   1       26.23       27.27      3.35 o 
   3  13   1     2054.80     1922.96     23.27 o 
   4  13   1      440.86      394.88      9.67 o 
   5  13   1     2854.17     2755.51     38.32 o 
   6  13   1      373.61      336.53     15.82 o 
   7  13   1      946.11      933.44     35.80 o 
   8  13   1       15.68       31.26     12.49 o 
   9  13   1      347.72      380.58     23.88 o 
 -10  14   1        2.31        0.64     18.13 o 
  -9  14   1      894.80      909.68     41.79 o 
  -8  14   1       28.10       46.67     14.39 o 
  -7  14   1     1678.02     1593.77     44.17 o 
  -6  14   1       60.44       80.71     11.14 o 
  -5  14   1     1897.75     1842.70     23.42 o 
  -4  14   1      709.36      706.81     23.92 o 
  -3  14   1     1778.87     1758.41     21.28 o 
  -2  14   1     3619.88     3689.33     34.34 o 
  -1  14   1     2667.02     2709.52     28.91 o 
   0  14   1     1047.27     1045.37     14.41 o 
   1  14   1      468.27      472.70      9.78 o 
   2  14   1     1336.91     1265.46     14.86 o 
   3  14   1     1957.25     1888.51     40.38 o 
   4  14   1      551.35      550.37     15.01 o 
   5  14   1     1260.99     1202.32     21.02 o 
   6  14   1      625.91      648.03     21.39 o 
   7  14   1     1268.80     1184.30     47.64 o 
   8  14   1        9.90        7.31     11.84 o 
   9  14   1       93.76      114.55     14.81 o 
 -10  15   1      371.25      396.50     20.95 o 
  -9  15   1       23.78       29.88     13.40 o 
  -8  15   1      156.38      152.90     14.22 o 
  -7  15   1      743.60      715.09     29.05 o 
  -6  15   1      286.87      318.07     16.03 o 
  -5  15   1      479.74      465.87     12.40 o 
  -4  15   1      878.29      908.39     17.14 o 
  -3  15   1      650.63      641.73     11.70 o 
  -2  15   1     3769.28     3775.56     35.33 o 
  -1  15   1       21.23       34.93      4.07 o 
   0  15   1      372.54      380.46     10.59 o 
   1  15   1        7.64        9.80      4.70 o 
   2  15   1      390.85      380.19     13.31 o 
   3  15   1       18.03       14.74      6.66 o 
   4  15   1     1455.02     1427.09     20.97 o 
   5  15   1      271.38      249.91     14.64 o 
   6  15   1      930.43      978.21     25.45 o 
   7  15   1       58.97       67.08     13.24 o 
   8  15   1      768.58      818.41     25.82 o 
   9  15   1       37.04       46.00     14.70 o 
  -9  16   1       55.34       97.88     18.64 o 
  -8  16   1       58.76       71.72     13.63 o 
  -7  16   1      828.63      868.53     24.91 o 
  -6  16   1        2.93        8.98      9.89 o 
  -5  16   1     1433.86     1449.20     29.85 o 
  -4  16   1       11.99       21.49      8.50 o 
  -3  16   1      275.10      294.08     15.48 o 
  -2  16   1      742.43      724.44     11.64 o 
  -1  16   1      242.22      258.96      9.98 o 
   0  16   1     2348.06     2248.73     30.53 o 
   1  16   1      150.25      181.68      6.54 o 
   2  16   1     4027.57     3950.84     42.05 o 
   3  16   1       19.60       11.56      6.74 o 
   4  16   1     1669.03     1601.77     31.83 o 
   5  16   1      651.97      620.32     20.90 o 
   6  16   1     1087.30     1076.26     27.27 o 
   7  16   1      298.15      270.20     48.72 o 
   8  16   1      598.18      646.04     24.66 o 
  -9  17   1      251.05      221.80     32.21 o 
  -8  17   1      126.54      111.05     14.26 o 
  -7  17   1        1.67        7.87     11.49 o 
  -6  17   1        2.19       -9.93      9.93 o 
  -5  17   1      366.38      343.92     16.15 o 
  -4  17   1       95.98       90.04     10.55 o 
  -3  17   1        6.90       20.51     14.42 o 
  -2  17   1        2.03       15.62      8.05 o 
  -1  17   1        1.76        7.99     10.03 o 
   0  17   1      952.20      974.64     22.61 o 
   1  17   1       22.82       17.10      4.98 o 
   2  17   1      473.93      516.26     13.77 o 
   3  17   1       45.31       58.62     11.98 o 
   4  17   1      262.32      267.76     14.74 o 
   5  17   1       37.52       53.52     11.35 o 
   6  17   1      496.66      526.26     20.70 o 
   7  17   1      296.50      293.95     18.08 o 
   8  17   1       10.88       54.39     14.66 o 
  -8  18   1       52.49       69.14     14.41 o 
  -7  18   1      480.26      440.30     24.35 o 
  -6  18   1      129.97      121.77     17.14 o 
  -5  18   1     1927.68     1913.57     36.62 o 
  -4  18   1      392.89      376.86     25.75 o 
  -3  18   1     1501.73     1472.69     45.53 o 
  -2  18   1      138.95      175.51     17.60 o 
  -1  18   1     1401.04     1436.48     42.21 o 
   0  18   1      781.40      779.36     21.81 o 
   1  18   1     3337.05     3364.90     33.31 o 
   2  18   1      866.78      908.18     18.15 o 
   3  18   1      684.66      665.07     16.60 o 
   4  18   1      368.46      402.56     18.12 o 
   5  18   1       68.83       70.19     12.46 o 
   6  18   1      261.78      274.14     18.71 o 
   7  18   1       87.53       69.38     14.48 o 
   8  18   1      690.61      704.90     26.29 o 
  -8  19   1      212.94      213.51     18.56 o 
  -7  19   1       12.73       -0.07     19.82 o 
  -6  19   1       33.04       10.54     18.78 o 
  -5  19   1      480.22      467.98     28.91 o 
  -4  19   1      794.61      720.36     34.22 o 
  -3  19   1      188.19      188.58     20.99 o 
  -2  19   1      967.20     1008.89     35.47 o 
  -1  19   1      136.27      147.77     11.98 o 
   0  19   1      656.95      655.88     19.77 o 
   1  19   1       46.45       58.60      9.33 o 
   2  19   1      153.56      130.03     17.84 o 
   3  19   1      444.15      471.55     15.17 o 
   4  19   1       93.45       83.17     13.64 o 
   5  19   1      710.74      780.15     66.28 o 
   6  19   1       45.11       48.56     16.94 o 
   7  19   1      314.38      351.60     20.01 o 
  -7  20   1      137.67      124.85     22.50 o 
  -6  20   1       13.80        8.03     19.53 o 
  -5  20   1      310.34      322.09     26.23 o 
  -4  20   1      187.99      183.60     22.14 o 
  -3  20   1      543.28      573.14     31.12 o 
  -2  20   1       10.08       21.76     14.89 o 
  -1  20   1      493.34      534.70     19.29 o 
   0  20   1        5.50        7.71     12.44 o 
   1  20   1      780.61      823.29     34.18 o 
   2  20   1      271.19      255.87     22.32 o 
   3  20   1      148.38      129.17     19.84 o 
   4  20   1      832.30      783.93     37.41 o 
   5  20   1      775.19      805.46     24.80 o 
   6  20   1       37.90       28.12     16.15 o 
   7  20   1      473.81      506.77     23.65 o 
  -7  21   1      116.14       84.31     22.15 o 
  -6  21   1       65.39       75.77     22.29 o 
  -5  21   1      141.77      128.50     21.70 o 
  -4  21   1      134.61      146.75     22.09 o 
  -3  21   1      180.99      180.73     22.52 o 
  -2  21   1       69.66       72.87     17.08 o 
  -1  21   1      528.09      539.19     29.03 o 
   0  21   1       88.54       92.98     10.03 o 
   1  21   1      316.27      322.88     24.24 o 
   2  21   1      100.61      143.37     20.83 o 
   3  21   1      390.29      395.52     28.56 o 
   4  21   1        3.16       30.86     18.64 o 
   5  21   1      455.03      397.04     31.03 o 
   6  21   1       81.24       55.94     22.56 o 
  -6  22   1        2.63       18.50     21.18 o 
  -5  22   1      255.07      242.00     25.33 o 
  -4  22   1        0.67        4.08     17.96 o 
  -3  22   1       41.47       37.95     18.01 o 
  -2  22   1      336.30      328.94     25.82 o 
  -1  22   1       44.45       54.37     17.96 o 
   0  22   1     1022.80     1049.58     26.98 o 
   1  22   1      317.02      316.59     24.89 o 
   2  22   1      229.41      218.66     24.02 o 
   3  22   1      543.86      544.81     34.00 o 
   4  22   1      102.55      117.72     23.55 o 
   5  22   1      120.94      156.87     24.29 o 
  -5  23   1       26.37        8.71     21.25 o 
  -4  23   1     1116.75     1078.70     42.80 o 
  -3  23   1      157.79      161.44     22.25 o 
  -2  23   1     1580.10     1543.74     50.32 o 
  -1  23   1      878.77      956.91     38.93 o 
   1  23   1      747.46      780.49     36.38 o 
   2  23   1      830.73      835.70     36.54 o 
   3  23   1      525.22      498.43     31.87 o 
   4  23   1      713.31      699.87     39.03 o 
  -4  24   1       59.29       51.25     22.19 o 
  -3  24   1       16.45       -0.52     20.07 o 
  -2  24   1       82.47       92.10     21.38 o 
  -1  24   1       38.54       24.10     13.52 o 
   1  24   1        2.64       -8.76     18.58 o 
   2  24   1      270.66      282.90     27.18 o 
   3  24   1      166.56      248.07     27.19 o 
  -2  25   1       27.81       38.19     27.39 o 
 -12   0   2      448.27      492.10     31.54 o 
 -11   0   2      330.25      333.28     25.39 o 
 -10   0   2      560.84      619.53     28.10 o 
  -9   0   2     3407.35     3321.99     55.59 o 
  -8   0   2     1345.00     1334.50     26.47 o 
  -7   0   2     3187.93     3148.63     35.04 o 
  -6   0   2     3713.76     3768.84     40.49 o 
  -5   0   2     8048.84     7820.09     94.37 o 
  -4   0   2    15935.56    16415.70    138.15 o 
  -3   0   2     7833.84     7677.83     70.40 o 
  -2   0   2     5462.14     5539.57     45.70 o 
  -1   0   2      587.84      609.44      8.51 o 
   0   0   2       60.50       23.20      3.07 o 
   1   0   2    15069.81    14821.59    174.78 o 
   2   0   2     2827.98     2926.19     25.75 o 
   3   0   2    16731.83    16434.78    165.50 o 
   4   0   2      184.31      173.00      5.10 o 
   5   0   2     5953.85     6083.51     63.79 o 
   6   0   2       10.37        6.21      4.68 o 
   7   0   2      122.39      126.44      9.58 o 
   8   0   2      247.47      245.71     13.22 o 
   9   0   2      887.54      956.35     35.97 o 
  10   0   2        5.62       15.45     17.16 o 
  11   0   2        5.62        9.14     18.76 o 
 -12   1   2       16.71        8.13     16.10 o 
 -11   1   2       13.41        4.20     12.66 o 
 -10   1   2      217.50      208.86     14.17 o 
  -9   1   2      331.33      346.02     10.07 o 
  -8   1   2       52.89       55.02      5.49 o 
  -7   1   2      187.67      219.82      4.99 o 
  -6   1   2      324.56      358.04      4.93 o 
  -5   1   2     4669.94     5008.55     36.87 o 
  -4   1   2      220.43      260.68      4.20 o 
  -3   1   2    12089.14    12829.95     79.48 o 
  -2   1   2     1548.98     1665.89     10.94 o 
  -1   1   2       73.35       87.63      0.99 o 
   0   1   2      249.72      247.80      3.31 o 
   1   1   2     1726.40     1684.28      9.84 o 
   2   1   2       15.08       15.05      1.17 o 
   3   1   2     1015.55      990.24      8.26 o 
   4   1   2      724.16      689.60      9.14 o 
   5   1   2      248.74      218.69      4.39 o 
   6   1   2      912.93      884.27     10.14 o 
   7   1   2      164.10      148.38      6.83 o 
   8   1   2      277.63      248.50     10.72 o 
   9   1   2       11.57       19.26     10.08 o 
  10   1   2       78.69       86.90     13.63 o 
  11   1   2        7.51       -6.97     12.47 o 
 -12   2   2      169.91      206.20     22.24 o 
 -11   2   2       52.48       73.13     14.16 o 
 -10   2   2       14.33        7.86     11.23 o 
  -9   2   2     1232.92     1191.43     18.17 o 
  -8   2   2       21.13       22.03      5.38 o 
  -7   2   2     1286.11     1224.83     13.52 o 
  -6   2   2       33.73       49.89      2.32 o 
  -5   2   2     4291.63     4307.42     30.27 o 
  -4   2   2      363.95      436.58      4.20 o 
  -3   2   2    11122.66    11633.83     72.95 o 
  -2   2   2    23606.50    25166.89    159.72 o 
  -1   2   2    14670.89    14983.75    232.37 o 
   0   2   2    23320.05    24102.44    212.79 o 
   1   2   2    12688.74    13238.76     85.82 o 
   2   2   2     1057.72     1092.02      7.77 o 
   3   2   2     3448.31     3312.47     22.61 o 
   4   2   2     2091.65     2082.31     15.67 o 
   5   2   2      984.40      935.36     11.43 o 
   6   2   2      692.56      668.64      9.38 o 
   7   2   2       39.45       42.43      4.86 o 
   8   2   2      851.49      875.24     17.81 o 
   9   2   2      394.12      388.63     28.34 o 
  10   2   2      396.01      448.06     19.78 o 
  11   2   2       19.32       35.12     13.16 o 
 -12   3   2      229.31      251.38     17.81 o 
 -11   3   2       20.98       26.76     11.68 o 
 -10   3   2      433.61      422.46     17.92 o 
  -9   3   2     1735.49     1743.47     26.39 o 
  -8   3   2      213.38      205.54      5.96 o 
  -7   3   2     1758.79     1799.97     18.22 o 
  -6   3   2     1865.59     1822.97     17.79 o 
  -5   3   2     1004.15     1040.09     12.02 o 
  -4   3   2     1404.63     1351.02     10.63 o 
  -3   3   2       11.10        9.84      0.88 o 
  -2   3   2    25884.48    27469.04    210.58 o 
  -1   3   2     4507.77     4759.92     45.28 o 
   0   3   2    15112.82    15495.04    138.06 o 
   1   3   2     2671.84     2829.66     22.13 o 
   2   3   2     2394.29     2392.04     15.52 o 
   3   3   2      281.09      315.64      4.17 o 
   4   3   2      493.95      426.64      5.43 o 
   5   3   2      126.27      134.12      4.13 o 
   6   3   2      873.50      864.53     11.13 o 
   7   3   2      539.94      505.86      9.55 o 
   8   3   2      108.12      105.65     11.40 o 
   9   3   2      292.71      311.75     16.33 o 
  10   3   2        4.60        1.50     11.88 o 
  11   3   2      128.13      125.48     15.41 o 
 -12   4   2      146.61      136.10     15.82 o 
 -11   4   2       87.38       73.78     12.42 o 
 -10   4   2      557.92      523.53     18.65 o 
  -9   4   2      800.99      802.83     17.19 o 
  -8   4   2     1059.74     1054.23     14.28 o 
  -7   4   2      905.88      898.66     11.07 o 
  -6   4   2       49.30       33.19      2.93 o 
  -5   4   2      553.70      575.94      7.30 o 
  -4   4   2      848.48      997.13      7.85 o 
  -3   4   2      616.29      660.90      6.37 o 
  -2   4   2     3043.28     3158.27     30.62 o 
  -1   4   2     6454.22     6718.04     73.39 o 
   0   4   2        0.39        1.66      1.34 o 
   1   4   2       51.00       41.16      1.70 o 
   2   4   2      107.09      156.20      4.19 o 
   3   4   2      123.17       94.20      2.51 o 
   4   4   2      150.52      144.38      5.55 o 
   5   4   2      732.64      710.81      8.41 o 
   6   4   2      480.81      460.06     12.23 o 
   7   4   2      391.02      355.93      8.73 o 
   8   4   2      139.15      146.64     12.11 o 
   9   4   2       44.51       47.75     11.72 o 
  10   4   2       70.29       85.89     15.22 o 
  11   4   2       44.80       27.49     13.41 o 
 -12   5   2      236.67      209.87     17.58 o 
 -11   5   2       72.20       74.36     12.88 o 
 -10   5   2      416.15      386.84     17.59 o 
  -9   5   2      210.67      215.83     10.48 o 
  -8   5   2     1594.04     1554.00     18.83 o 
  -7   5   2      634.07      602.09      9.82 o 
  -6   5   2     5169.92     5122.86     44.39 o 
  -5   5   2     1849.23     1780.58     13.90 o 
  -4   5   2     1660.69     1367.64     12.77 o 
  -3   5   2      764.95      716.57      9.78 o 
  -2   5   2     5136.11     5255.14     50.14 o 
  -1   5   2     4330.64     4707.62     52.38 o 
   0   5   2    13222.75    13448.23    126.05 o 
   1   5   2      566.42      609.74      6.66 o 
   2   5   2    14366.06    14416.34    115.06 o 
   3   5   2     1252.02     1295.16      9.68 o 
   4   5   2     3558.15     3497.24     26.69 o 
   5   5   2      157.93      141.85      4.20 o 
   6   5   2     1945.74     1892.09     21.29 o 
   7   5   2        8.01        4.95      4.65 o 
   8   5   2      426.22      417.44     13.60 o 
   9   5   2       14.26       13.21     12.10 o 
  10   5   2       97.62      105.54     14.28 o 
  11   5   2        7.65        2.19     18.47 o 
 -12   6   2      340.30      314.46     19.25 o 
 -11   6   2      172.39      180.42     15.25 o 
 -10   6   2       10.52       12.05     10.73 o 
  -9   6   2        4.13        6.79      6.36 o 
  -8   6   2       44.92       49.16      5.05 o 
  -7   6   2       53.68       55.05      4.52 o 
  -6   6   2      114.14      108.14      7.16 o 
  -5   6   2        7.33        6.08      2.68 o 
  -4   6   2       17.27       25.49      2.94 o 
  -3   6   2       82.21       72.95      3.38 o 
  -2   6   2     1999.51     2138.73     21.84 o 
  -1   6   2       63.03       69.32      3.26 o 
   0   6   2      986.71     1123.25     12.80 o 
   1   6   2     1833.68     2038.44     15.17 o 
   2   6   2      124.16      181.14      5.63 o 
   3   6   2      194.75      220.78      3.74 o 
   4   6   2      668.03      653.10      6.34 o 
   5   6   2       25.16       24.98      3.73 o 
   6   6   2      465.97      485.93     10.29 o 
   7   6   2       19.84       17.70      4.97 o 
   8   6   2      151.46      152.73     10.06 o 
   9   6   2       60.12       78.73     12.49 o 
  10   6   2      153.07      183.83     15.59 o 
 -12   7   2      103.78       67.79     13.83 o 
 -11   7   2       98.12       97.24     27.46 o 
 -10   7   2       94.92       84.74     19.49 o 
  -9   7   2       42.49       46.77      7.99 o 
  -8   7   2      167.62      170.43      6.69 o 
  -7   7   2      402.42      356.20      7.99 o 
  -6   7   2      841.85      894.17     10.87 o 
  -5   7   2      546.80      594.82     12.37 o 
  -4   7   2     2926.75     2982.49     42.72 o 
  -3   7   2       36.89       59.64      3.46 o 
  -2   7   2     4574.19     4683.15     40.46 o 
  -1   7   2      450.86      512.67      6.11 o 
   0   7   2     6990.32     7281.16     69.73 o 
   1   7   2     7624.67     8400.60     65.07 o 
   2   7   2     9569.28    10101.20     75.11 o 
   3   7   2     5653.25     5844.69     47.57 o 
   4   7   2     2218.31     2204.27     20.24 o 
   5   7   2     2055.34     2028.77     22.00 o 
   6   7   2      454.38      443.32      9.89 o 
   7   7   2      641.14      658.27     11.78 o 
   8   7   2       39.27       44.43      8.66 o 
   9   7   2      483.68      499.60     19.43 o 
  10   7   2        4.21       -3.97     12.45 o 
 -12   8   2        9.81       24.70     19.28 o 
 -11   8   2      217.52      225.39     17.88 o 
 -10   8   2      245.30      267.31     28.47 o 
  -9   8   2      790.57      784.38     17.62 o 
  -8   8   2      783.24      781.51     12.59 o 
  -7   8   2     1392.63     1234.43     15.65 o 
  -6   8   2     1523.91     1512.15     15.87 o 
  -5   8   2     2056.24     1938.43     20.25 o 
  -4   8   2      858.86      920.85      8.45 o 
  -3   8   2     3774.89     3877.78     38.52 o 
  -2   8   2      122.99      139.09      7.75 o 
  -1   8   2     3064.58     2985.37     26.57 o 
   0   8   2      363.99      424.00      6.36 o 
   1   8   2     1769.10     1661.13     14.79 o 
   2   8   2      308.71      329.55      4.70 o 
   3   8   2     1470.26     1378.91     13.60 o 
   4   8   2       88.08      113.90      6.16 o 
   5   8   2     1742.20     1740.58     19.67 o 
   6   8   2      137.62      120.15      5.21 o 
   7   8   2     1334.54     1287.86     23.37 o 
   8   8   2        3.34        5.78      7.99 o 
   9   8   2      303.28      296.25     24.17 o 
  10   8   2        3.81        5.70     18.48 o 
 -11   9   2       50.51       63.27     13.86 o 
 -10   9   2      270.60      229.97     15.77 o 
  -9   9   2      104.22      104.64     10.62 o 
  -8   9   2      526.63      473.47     12.50 o 
  -7   9   2     1041.21      937.13     12.12 o 
  -6   9   2      333.00      279.86      6.93 o 
  -5   9   2      844.23      799.52     10.42 o 
  -4   9   2      471.60      418.77      5.85 o 
  -3   9   2      274.54      293.54      6.84 o 
  -2   9   2      487.05      433.37      6.29 o 
  -1   9   2      835.15      955.20     10.29 o 
   0   9   2     1248.90     1205.55     13.99 o 
   1   9   2      560.76      663.88      7.66 o 
   2   9   2     3043.21     3194.01     23.63 o 
   3   9   2      551.34      584.66      7.69 o 
   4   9   2      760.96      737.82     11.93 o 
   5   9   2      170.40      128.37      5.44 o 
   6   9   2      384.50      388.32      9.96 o 
   7   9   2       41.89       54.28     11.77 o 
   8   9   2      309.70      278.07     15.82 o 
   9   9   2       49.05       30.71     14.15 o 
  10   9   2      291.93      254.01     24.46 o 
 -11  10   2      198.77      223.32     16.59 o 
 -10  10   2      771.19      855.12     28.10 o 
  -9  10   2      636.43      653.50     17.08 o 
  -8  10   2      609.86      643.77     13.01 o 
  -7  10   2     2047.24     1958.02     20.46 o 
  -6  10   2        8.40       10.80      4.89 o 
  -5  10   2     4688.36     4521.94     47.59 o 
  -4  10   2      107.76      148.92      5.06 o 
  -3  10   2     8260.85     8302.02     79.76 o 
  -2  10   2      239.39      278.58      5.40 o 
  -1  10   2     9485.36     9616.12     81.53 o 
   0  10   2      156.95      166.68      6.83 o 
   1  10   2     3996.39     3846.77     31.63 o 
   2  10   2       28.88       25.25      2.07 o 
   3  10   2     4226.71     4291.19     36.20 o 
   4  10   2      655.08      621.64     10.81 o 
   5  10   2     1121.20     1153.47     14.71 o 
   6  10   2       95.31       86.47      5.63 o 
   7  10   2      436.68      427.07     18.52 o 
   8  10   2      562.24      562.65     20.70 o 
   9  10   2      315.25      350.52     18.95 o 
  10  10   2      436.04      452.34     31.70 o 
 -11  11   2        0.01      -10.44     19.48 o 
 -10  11   2        8.07       -0.20      9.61 o 
  -9  11   2       10.33       11.84      8.25 o 
  -8  11   2      131.13      130.05      9.85 o 
  -7  11   2       58.25       64.55      4.68 o 
  -6  11   2      624.47      560.28     11.10 o 
  -5  11   2       60.94       65.23      4.86 o 
  -4  11   2        8.87       11.99      3.01 o 
  -3  11   2      378.71      407.62      7.95 o 
  -2  11   2      551.88      594.50      8.22 o 
  -1  11   2        3.22       -2.41      2.41 o 
   0  11   2      905.17      959.42     12.46 o 
   1  11   2      169.23      167.52      6.89 o 
   2  11   2      243.32      253.00      4.72 o 
   3  11   2      939.75      923.07     11.76 o 
   4  11   2      117.90      133.93      5.51 o 
   5  11   2       40.09       37.38      6.61 o 
   6  11   2       12.91       10.73      6.15 o 
   7  11   2        0.50       -2.83     10.43 o 
   8  11   2        0.43       13.31     11.46 o 
   9  11   2        4.39       -3.65     23.55 o 
  10  11   2       71.96       40.97     19.42 o 
 -11  12   2       82.47       53.60     20.52 o 
 -10  12   2      294.27      313.37     19.75 o 
  -9  12   2      423.28      444.73     24.26 o 
  -8  12   2      187.98      203.34     11.05 o 
  -7  12   2      829.95      827.24     17.18 o 
  -6  12   2       38.62       40.82      7.00 o 
  -5  12   2      670.65      643.72     11.43 o 
  -4  12   2        3.83        5.83      4.85 o 
  -3  12   2      583.22      618.85     10.14 o 
  -2  12   2     1154.86     1121.62     12.74 o 
  -1  12   2     1358.56     1427.80     14.99 o 
   0  12   2     1778.73     1839.92     20.83 o 
   1  12   2      883.51      918.41     10.34 o 
   2  12   2     1561.24     1569.36     15.46 o 
   3  12   2     1735.69     1797.08     22.40 o 
   4  12   2      733.67      693.97     12.81 o 
   5  12   2      559.14      587.89     24.82 o 
   6  12   2      886.97      861.32     22.75 o 
   7  12   2      103.35      100.20     24.77 o 
   8  12   2      301.58      324.96     17.74 o 
   9  12   2       22.34       31.95     13.13 o 
 -11  13   2        1.41        8.75     19.11 o 
 -10  13   2      222.73      217.79     16.60 o 
  -9  13   2        5.97        4.90      8.72 o 
  -8  13   2      736.29      753.02     17.91 o 
  -7  13   2      679.45      632.81     15.43 o 
  -6  13   2      456.66      474.74     10.89 o 
  -5  13   2      799.46      764.46     12.67 o 
  -4  13   2     4124.99     4116.97     49.82 o 
  -3  13   2     2083.84     2032.10     23.24 o 
  -2  13   2     4368.48     4420.92     39.90 o 
  -1  13   2      348.49      332.96      6.61 o 
   0  13   2     8097.88     8049.43     91.12 o 
   1  13   2      530.08      531.37      8.98 o 
   2  13   2     5258.84     5159.41     49.08 o 
   3  13   2      463.35      408.42     11.16 o 
   4  13   2     2990.43     2862.68     33.49 o 
   5  13   2      624.59      588.98     14.61 o 
   6  13   2      342.77      337.11     17.12 o 
   7  13   2      108.75      113.28     13.76 o 
   8  13   2        7.44        3.56     11.42 o 
   9  13   2       80.87      111.07     32.55 o 
 -10  14   2        7.35       12.42     13.03 o 
  -9  14   2     1090.88     1142.23     29.05 o 
  -8  14   2      122.93      122.95     12.86 o 
  -7  14   2      595.01      585.78     15.60 o 
  -6  14   2      508.28      497.91     11.48 o 
  -5  14   2     1303.08     1284.31     21.10 o 
  -4  14   2     1080.06     1073.83     18.12 o 
  -3  14   2     4185.83     4189.69     43.31 o 
  -2  14   2      297.04      318.59      8.76 o 
  -1  14   2     4177.57     4265.91     51.99 o 
   0  14   2       94.65      104.23      6.67 o 
   1  14   2     2977.09     3004.92     29.30 o 
   2  14   2        0.28        0.38      4.09 o 
   3  14   2     2253.38     2299.48     35.02 o 
   4  14   2      465.16      425.41     11.51 o 
   5  14   2     1932.72     1863.21     36.11 o 
   6  14   2        2.53       17.09     17.38 o 
   7  14   2      307.61      309.63     17.47 o 
   8  14   2       47.83       33.20     18.75 o 
   9  14   2       77.94       92.04     15.07 o 
 -10  15   2       49.84       49.35     14.09 o 
  -9  15   2       17.39       19.33     12.44 o 
  -8  15   2      258.79      265.73     15.88 o 
  -7  15   2      370.95      382.06     17.18 o 
  -6  15   2      366.76      368.31     10.42 o 
  -5  15   2      193.11      190.60     11.01 o 
  -4  15   2     1301.32     1299.70     20.93 o 
  -3  15   2       64.66       56.02      6.21 o 
  -2  15   2     1067.98     1017.29     17.60 o 
  -1  15   2      254.55      292.12     10.25 o 
   0  15   2     3130.85     3013.52     38.55 o 
   1  15   2        1.26        5.72      4.30 o 
   2  15   2      963.11      958.04     24.99 o 
   3  15   2      223.06      233.53     10.20 o 
   4  15   2      433.34      427.84     11.22 o 
   5  15   2      311.86      286.21     24.32 o 
   6  15   2      579.69      547.28     21.26 o 
   7  15   2      135.45      146.90     23.53 o 
   8  15   2      381.58      356.06     20.11 o 
 -10  16   2       22.80       38.01     14.00 o 
  -9  16   2      235.38      243.24     17.30 o 
  -8  16   2        2.27        5.47     18.88 o 
  -7  16   2       64.15       57.09     11.68 o 
  -6  16   2       11.38       31.09      7.59 o 
  -5  16   2        6.37       13.18      8.53 o 
  -4  16   2        0.57        2.47      6.30 o 
  -3  16   2      440.75      428.64     15.12 o 
  -2  16   2        8.74       10.69      5.82 o 
  -1  16   2      115.31      128.50     12.92 o 
   0  16   2       19.01       32.14      5.30 o 
   1  16   2      648.96      647.29     11.08 o 
   2  16   2       24.31       19.71      6.95 o 
   3  16   2      299.78      294.46     11.66 o 
   4  16   2      375.47      398.32     12.45 o 
   5  16   2        0.61       -4.78     10.69 o 
   6  16   2       14.19       11.46     10.94 o 
   7  16   2      997.04      973.23     27.69 o 
   8  16   2      142.61      145.61     19.82 o 
  -9  17   2      268.75      255.65     17.63 o 
  -8  17   2      121.61      103.30     14.00 o 
  -7  17   2      143.17      150.30     13.66 o 
  -6  17   2      931.80      893.90     23.38 o 
  -5  17   2        4.87       11.48     15.48 o 
  -4  17   2      561.65      591.29     27.78 o 
  -3  17   2       31.41       17.46     17.31 o 
  -2  17   2      576.15      605.27     17.65 o 
  -1  17   2      218.50      209.60      9.75 o 
   0  17   2     2199.47     2169.58     23.49 o 
   1  17   2      448.33      416.45      9.54 o 
   2  17   2     1945.54     1880.21     28.32 o 
   3  17   2       59.24       71.94      8.69 o 
   4  17   2      603.76      624.54     16.87 o 
   5  17   2       59.93       41.07     11.64 o 
   6  17   2      138.83      111.91     19.58 o 
   7  17   2      805.01      858.65     26.85 o 
   8  17   2      125.83      158.32     17.48 o 
  -9  18   2       37.85       38.90     13.80 o 
  -8  18   2      166.91      176.08     15.68 o 
  -7  18   2      571.26      605.39     34.08 o 
  -6  18   2      176.18      144.34     20.91 o 
  -5  18   2      839.33      877.43     34.96 o 
  -4  18   2      100.53      109.39     18.34 o 
  -3  18   2     1666.30     1701.03     48.34 o 
  -2  18   2      831.66      817.10     32.21 o 
  -1  18   2     1790.70     1875.24     29.22 o 
   0  18   2     1201.99     1230.45     16.35 o 
   1  18   2      834.51      838.33     13.24 o 
   2  18   2       60.71       65.84      8.52 o 
   3  18   2     1032.94     1009.01     20.27 o 
   4  18   2       36.34       46.73     11.41 o 
   5  18   2      314.12      305.97     17.20 o 
   6  18   2       25.62       25.09     14.29 o 
   7  18   2      121.75      143.53     16.12 o 
  -8  19   2      535.85      533.11     32.39 o 
  -7  19   2      432.09      471.67     30.33 o 
  -6  19   2     1756.37     1805.22     54.32 o 
  -5  19   2      345.68      316.14     24.63 o 
  -4  19   2     1071.02     1100.42     39.08 o 
  -3  19   2      183.94      164.78     18.89 o 
  -2  19   2     2046.93     1942.48     52.35 o 
  -1  19   2      384.35      426.76     31.59 o 
   0  19   2     2181.94     2230.48     39.64 o 
   1  19   2       11.54       19.34      6.64 o 
   2  19   2     1183.46     1161.19     21.91 o 
   3  19   2      312.73      330.95     13.64 o 
   4  19   2      384.53      404.20     25.03 o 
   5  19   2      489.17      513.07     32.88 o 
   6  19   2      340.44      391.90     31.07 o 
   7  19   2        3.82        7.57     14.16 o 
  -8  20   2       64.75       82.96     23.20 o 
  -7  20   2       11.27        9.14     19.90 o 
  -6  20   2      155.31      140.88     22.89 o 
  -5  20   2       19.75       36.61     19.02 o 
  -4  20   2       31.91       19.75     16.49 o 
  -3  20   2      481.62      515.50     29.94 o 
  -2  20   2        8.37       18.41     15.40 o 
  -1  20   2      121.47      128.65     16.99 o 
   0  20   2      113.42      129.08     10.08 o 
   1  20   2      228.58      238.54     22.02 o 
   2  20   2      457.65      452.87     25.60 o 
   3  20   2      930.95      938.29     20.82 o 
   4  20   2      233.87      201.61     15.87 o 
   5  20   2      677.72      666.79     23.82 o 
   6  20   2        6.09       20.45     13.95 o 
  -7  21   2       48.56       33.10     21.69 o 
  -6  21   2       10.81       -0.40     19.66 o 
  -5  21   2        0.52       19.43     19.45 o 
  -4  21   2      102.19       98.66     20.29 o 
  -3  21   2      136.22      132.38     20.63 o 
  -2  21   2        2.31       14.02     16.53 o 
  -1  21   2        1.60       -4.60     11.16 o 
   0  21   2       33.44       22.51      8.90 o 
   1  21   2       42.34       13.75     16.80 o 
   2  21   2       39.31       27.27     18.14 o 
   3  21   2      185.23      245.41     25.63 o 
   4  21   2       61.33       19.00     21.10 o 
   5  21   2       81.58       96.71     15.20 o 
  -6  22   2      261.52      242.90     25.82 o 
  -5  22   2      377.02      302.11     27.55 o 
  -4  22   2      220.66      244.41     25.41 o 
  -3  22   2      972.31     1003.07     40.37 o 
  -2  22   2       72.64      100.93     19.87 o 
  -1  22   2      672.89      697.56     23.13 o 
   0  22   2       18.60       17.72     16.60 o 
   1  22   2     1060.96     1095.18     41.63 o 
   2  22   2       20.38       25.72     18.79 o 
   3  22   2      735.62      770.57     38.62 o 
   4  22   2      274.12      250.51     27.50 o 
   5  22   2      221.74      204.24     27.38 o 
  -5  23   2        7.75       13.28     20.88 o 
  -4  23   2      206.10      198.69     25.17 o 
  -3  23   2       24.72       53.89     20.17 o 
  -2  23   2      486.57      463.44     22.22 o 
  -1  23   2        9.68       18.24     13.24 o 
   0  23   2      567.77      591.52     31.90 o 
   1  23   2        4.91        3.23     18.16 o 
   2  23   2      186.23      184.56     24.51 o 
   3  23   2       16.97       56.42     21.58 o 
   4  23   2      190.85      168.87     25.20 o 
  -4  24   2      104.86       97.88     23.17 o 
  -3  24   2     1002.43     1019.98     43.15 o 
  -2  24   2       12.22        3.60     15.24 o 
  -1  24   2     1548.08     1573.64     49.24 o 
   1  24   2     1387.99     1419.24     49.28 o 
   2  24   2      299.48      295.36     28.28 o 
  -2  25   2       86.78       85.61     15.95 o 
 -13   1   3      248.29      276.57     18.86 o 
 -12   1   3       31.71       40.08     12.88 o 
 -11   1   3     1208.33     1172.50     28.20 o 
 -10   1   3       13.62       10.44      9.63 o 
  -9   1   3     2090.71     2058.48     28.60 o 
  -8   1   3        5.11       10.69      3.88 o 
  -7   1   3     5707.79     5660.88     45.67 o 
  -6   1   3     1094.02     1124.92     10.13 o 
  -5   1   3    17135.24    17403.75    115.84 o 
  -4   1   3     4967.09     5327.31     30.76 o 
  -3   1   3     6041.42     6044.76     34.58 o 
  -2   1   3    17535.64    18562.15    106.86 o 
  -1   1   3     8513.43     8664.90     57.04 o 
   0   1   3     4772.06     4785.31     29.13 o 
   1   1   3     1485.18     1345.00      8.34 o 
   2   1   3    10414.24    11080.87     67.83 o 
   3   1   3     1366.11     1337.35     10.76 o 
   4   1   3      902.44      929.75      9.03 o 
   5   1   3       35.64       33.63      3.12 o 
   6   1   3      608.95      621.45      9.69 o 
   7   1   3      108.17      115.97      6.82 o 
   8   1   3      756.91      760.27     23.95 o 
   9   1   3        1.74        3.87     11.03 o 
  10   1   3      403.70      488.33     23.33 o 
 -13   2   3        0.43        7.81     14.28 o 
 -12   2   3       43.58       61.18     13.28 o 
 -11   2   3        5.03        2.96     11.77 o 
 -10   2   3       11.33       -2.68      9.11 o 
  -9   2   3      615.68      612.81     11.07 o 
  -8   2   3      521.88      517.74      8.42 o 
  -7   2   3       92.59       89.86      3.48 o 
  -6   2   3       71.03       90.24      3.56 o 
  -5   2   3      127.46      120.11      2.41 o 
  -4   2   3      111.30      114.93      2.23 o 
  -3   2   3     1685.64     1707.48     10.85 o 
  -2   2   3     6938.94     7520.90     44.18 o 
  -1   2   3     2169.35     2346.18     16.66 o 
   0   2   3     2952.07     3267.88     24.57 o 
   1   2   3      179.52      172.49      2.56 o 
   2   2   3        6.40        9.18      1.29 o 
   3   2   3     3393.08     3097.93     23.75 o 
   4   2   3      285.43      289.49      5.16 o 
   5   2   3     8474.53     8404.26     78.36 o 
   6   2   3        0.60        6.06      3.58 o 
   7   2   3     1562.96     1578.06     22.99 o 
   8   2   3       84.09       79.12     10.99 o 
   9   2   3      313.04      310.10     16.49 o 
  10   2   3        0.95        5.38     12.16 o 
 -12   3   3        1.10        4.36     14.31 o 
 -11   3   3       90.30       93.45     23.77 o 
 -10   3   3        0.97       -9.32      9.32 o 
  -9   3   3       74.39       79.04      6.44 o 
  -8   3   3      222.11      212.04      5.89 o 
  -7   3   3       22.16       27.57      3.24 o 
  -6   3   3      865.56      853.02      8.20 o 
  -5   3   3     1011.37     1086.88     10.14 o 
  -4   3   3     1681.07     1735.57     12.46 o 
  -3   3   3     2060.38     2146.13     22.57 o 
  -2   3   3     7786.32     8117.60     65.48 o 
  -1   3   3     1244.97     1243.27     11.09 o 
   0   3   3     5115.35     5423.02     46.45 o 
   1   3   3       87.00       86.65      2.45 o 
   2   3   3     7399.19     7589.01     51.10 o 
   3   3   3      111.77      101.48      2.67 o 
   4   3   3     3746.26     3685.16     28.31 o 
   5   3   3      838.02      792.12      9.34 o 
   6   3   3     2870.96     2756.38     26.53 o 
   7   3   3        2.85       -0.99      5.32 o 
   8   3   3      773.51      720.75     21.01 o 
   9   3   3        3.12       16.29     11.42 o 
  10   3   3      151.30      181.74     16.08 o 
 -12   4   3     1627.86     1716.52     56.09 o 
 -11   4   3      358.94      373.78     18.46 o 
 -10   4   3     2214.87     2171.15     39.80 o 
  -9   4   3       68.07       78.47      9.08 o 
  -8   4   3     3580.71     3653.08     52.35 o 
  -7   4   3       62.90       63.67      3.69 o 
  -6   4   3     2274.28     2140.35     20.25 o 
  -5   4   3     1394.33     1409.45     12.75 o 
  -4   4   3    11688.18    12161.36     94.70 o 
  -3   4   3      822.01      863.42      9.08 o 
  -2   4   3    32266.77    33663.18    299.07 o 
  -1   4   3     2834.29     3001.99     25.04 o 
   0   4   3    13073.27    13650.99    121.55 o 
   1   4   3     3774.77     3983.39     27.33 o 
   2   4   3     4625.11     4651.07     30.50 o 
   3   4   3     2882.93     2692.21     19.62 o 
   4   4   3     1815.35     1771.08     15.96 o 
   5   4   3     3896.19     3859.75     38.77 o 
   6   4   3      835.94      784.18     10.94 o 
   7   4   3      404.55      421.64     10.93 o 
   8   4   3        5.84       11.12     10.19 o 
   9   4   3       68.36       71.29     12.02 o 
  10   4   3        7.02      -12.14     12.14 o 
 -12   5   3        9.91       18.34     12.76 o 
 -11   5   3      176.87      147.84     14.17 o 
 -10   5   3        1.17       20.13      9.78 o 
  -9   5   3      293.02      313.54      9.79 o 
  -8   5   3      132.88      120.60      5.78 o 
  -7   5   3      621.33      664.24     10.19 o 
  -6   5   3       54.89       66.63      2.60 o 
  -5   5   3      181.34      156.04      3.96 o 
  -4   5   3      201.99      255.67      3.86 o 
  -3   5   3     2663.60     2899.85     21.41 o 
  -2   5   3      702.93      748.19      8.86 o 
  -1   5   3      712.66      779.33      9.58 o 
   0   5   3      147.73      139.75      3.15 o 
   1   5   3      765.69      781.07      9.94 o 
   2   5   3        8.33        2.62      1.43 o 
   3   5   3       10.38        5.98      1.69 o 
   4   5   3      913.46      896.59      9.51 o 
   5   5   3      117.17      109.58      4.11 o 
   6   5   3      609.74      563.54     11.07 o 
   7   5   3        2.08        4.36      5.75 o 
   8   5   3       23.29       26.35      8.35 o 
   9   5   3        7.68       -1.36     11.70 o 
  10   5   3       10.33        7.40     12.66 o 
 -12   6   3      187.61      232.21     21.99 o 
 -11   6   3       28.92       39.10     11.76 o 
 -10   6   3      878.36      865.06     38.02 o 
  -9   6   3       44.01       36.78      6.10 o 
  -8   6   3     3184.76     3138.49     32.42 o 
  -7   6   3      394.37      419.06      8.08 o 
  -6   6   3     4589.88     4256.09     40.70 o 
  -5   6   3     3297.12     3302.54     27.33 o 
  -4   6   3     8794.36     9117.83     82.07 o 
  -3   6   3      698.52      608.00      8.08 o 
  -2   6   3     8084.63     8188.57     99.33 o 
  -1   6   3     2246.75     2160.06     22.47 o 
   0   6   3     6506.62     6919.78     56.38 o 
   1   6   3     2502.01     2420.46     21.64 o 
   2   6   3     2115.90     2198.58     21.08 o 
   3   6   3     2171.00     2049.69     15.31 o 
   4   6   3     1750.88     1719.31     15.77 o 
   5   6   3     2583.78     2493.55     26.19 o 
   6   6   3      207.03      195.20      6.93 o 
   7   6   3     2455.82     2383.20     29.68 o 
   8   6   3       36.52       45.67      8.85 o 
   9   6   3      860.22      836.84     24.86 o 
  10   6   3        7.58       11.01     18.82 o 
 -12   7   3       20.40       22.95     13.81 o 
 -11   7   3       10.37        0.85     11.90 o 
 -10   7   3        9.43        4.66     10.59 o 
  -9   7   3       70.22       68.11      8.27 o 
  -8   7   3        1.17        0.65      4.39 o 
  -7   7   3      382.32      328.09      7.35 o 
  -6   7   3      407.72      374.17      6.46 o 
  -5   7   3     1275.45     1271.27     13.01 o 
  -4   7   3      452.77      434.93      6.13 o 
  -3   7   3      170.61      223.92      5.73 o 
  -2   7   3     2144.34     2278.42     23.41 o 
  -1   7   3      312.63      372.00      7.66 o 
   0   7   3     4516.40     4929.75     48.36 o 
   1   7   3       51.59       45.51      2.12 o 
   2   7   3     1659.42     1790.00     16.36 o 
   3   7   3       25.53       33.06      1.91 o 
   4   7   3      404.45      388.78      8.75 o 
   5   7   3       59.37       58.59      4.68 o 
   6   7   3      707.77      682.96     10.41 o 
   7   7   3       18.56       13.52      8.57 o 
   8   7   3      925.17      911.65     19.78 o 
   9   7   3       22.02       28.59     18.05 o 
  10   7   3       34.50       19.98     18.35 o 
 -12   8   3      122.65      131.14     16.13 o 
 -11   8   3       21.26       34.94     15.26 o 
 -10   8   3      223.07      225.79     14.59 o 
  -9   8   3       39.56       34.15      7.84 o 
  -8   8   3     1086.37     1012.74     14.39 o 
  -7   8   3        2.07        0.88      3.84 o 
  -6   8   3      891.35      831.62     11.83 o 
  -5   8   3      662.90      678.16      8.22 o 
  -4   8   3      491.20      510.66      7.87 o 
  -3   8   3      905.76      911.21     11.41 o 
  -2   8   3      475.55      516.92     11.88 o 
  -1   8   3     7650.73     7916.07     76.15 o 
   0   8   3     3178.80     3482.30     35.29 o 
   1   8   3     4823.17     4912.84     38.29 o 
   2   8   3       11.59       14.72      2.78 o 
   3   8   3     3264.28     3266.49     28.31 o 
   4   8   3      110.25       94.49      4.97 o 
   5   8   3     1541.95     1524.41     18.00 o 
   6   8   3       53.31       50.53      4.71 o 
   7   8   3     1987.15     1992.66     30.12 o 
   8   8   3        0.20       -2.18     15.96 o 
  10   8   3        4.42       -0.57     17.80 o 
 -12   9   3        9.55       14.19     13.09 o 
 -11   9   3      455.17      455.78     21.00 o 
 -10   9   3       73.27       54.31      9.09 o 
  -9   9   3     1213.58     1185.96     22.02 o 
  -8   9   3      313.62      258.51      7.71 o 
  -7   9   3     3009.78     2942.89     30.44 o 
  -6   9   3       11.64       18.91      3.72 o 
  -5   9   3     6459.01     6529.07     55.54 o 
  -4   9   3      601.57      658.22     12.18 o 
  -3   9   3    14538.29    14865.74    139.77 o 
  -2   9   3     2043.49     2146.99     22.73 o 
  -1   9   3     9872.60    10138.83     78.23 o 
   0   9   3     2314.68     2376.00     25.50 o 
   1   9   3     4824.49     4988.41     35.67 o 
   2   9   3     1221.65     1230.04     11.58 o 
   3   9   3      498.07      478.25     10.90 o 
   4   9   3     1185.16     1140.90     12.85 o 
   5   9   3       63.64       61.41      4.71 o 
   6   9   3      130.57      125.67      8.26 o 
   7   9   3      155.73      183.70     13.51 o 
   8   9   3       10.84       17.39     10.85 o 
   9   9   3      140.63      146.08     22.11 o 
  10   9   3       23.77       35.77     20.48 o 
 -12  10   3      203.73      187.62     17.47 o 
 -11  10   3      136.59      149.33     14.47 o 
 -10  10   3      240.60      231.11     12.26 o 
  -9  10   3       35.57       41.58      8.69 o 
  -8  10   3     1425.23     1387.38     19.85 o 
  -7  10   3      128.30      139.75      5.27 o 
  -6  10   3     2746.43     2740.10     28.10 o 
  -5  10   3      847.85      866.38     10.85 o 
  -4  10   3     4626.18     4558.68     45.60 o 
  -3  10   3      121.69      135.14      8.31 o 
  -2  10   3     2820.92     2884.95     29.84 o 
  -1  10   3     1373.54     1445.33     16.10 o 
   0  10   3     3158.92     3264.66     29.80 o 
   1  10   3      163.34      179.32      4.22 o 
   2  10   3      754.37      741.42      9.66 o 
   3  10   3        2.11        2.68      3.97 o 
   4  10   3      325.23      335.99     12.33 o 
   5  10   3        5.26        7.11      4.62 o 
   6  10   3       44.19       51.11      7.02 o 
   7  10   3       21.24       18.25     11.14 o 
   8  10   3        4.73       -5.77     11.76 o 
   9  10   3       63.25       88.95     14.60 o 
 -11  11   3      201.29      247.02     17.38 o 
 -10  11   3      198.86      227.52     12.56 o 
  -9  11   3      100.86      106.94      9.83 o 
  -8  11   3        0.98        7.52      5.60 o 
  -7  11   3      179.62      169.43      5.83 o 
  -6  11   3       75.39       71.07      4.41 o 
  -5  11   3      959.26      979.24     13.96 o 
  -4  11   3     2089.95     2020.19     26.89 o 
  -3  11   3     4537.94     4428.80     44.51 o 
  -2  11   3     1299.81     1225.35     13.14 o 
  -1  11   3      942.13      912.89     10.32 o 
   0  11   3     1029.03      931.23     10.93 o 
   1  11   3      265.52      255.70      5.64 o 
   2  11   3     2999.20     2948.66     28.91 o 
   3  11   3       78.29      107.19      4.94 o 
   4  11   3     6203.98     5917.90     62.37 o 
   5  11   3       30.39       24.36      6.72 o 
   6  11   3     2374.01     2262.34     35.57 o 
   7  11   3        3.43       -0.02     15.45 o 
   8  11   3      540.63      505.30     31.57 o 
   9  11   3       27.97       48.93     14.18 o 
 -11  12   3      151.96      164.29     16.11 o 
 -10  12   3      425.69      433.13     16.41 o 
  -9  12   3       19.19       14.08      8.66 o 
  -8  12   3      542.09      518.94     14.49 o 
  -7  12   3      143.67      134.86      7.10 o 
  -6  12   3      634.18      616.98     11.71 o 
  -5  12   3      609.68      614.75     10.79 o 
  -4  12   3      208.32      220.84      8.69 o 
  -3  12   3     3145.84     3158.46     33.18 o 
  -2  12   3       11.15       12.83      2.88 o 
  -1  12   3      944.06      978.90     29.34 o 
   0  12   3      438.46      428.63      8.97 o 
   1  12   3      371.76      355.68      7.57 o 
   2  12   3      321.09      305.93      6.33 o 
   3  12   3      284.09      257.08      8.95 o 
   4  12   3      523.62      470.05     10.98 o 
   5  12   3       17.15       19.27      9.74 o 
   6  12   3      136.24      102.11     12.06 o 
   7  12   3       27.61       28.03     12.06 o 
   8  12   3        1.17        5.74     12.23 o 
   9  12   3       37.24       49.28     14.77 o 
 -11  13   3      597.97      635.58     33.71 o 
 -10  13   3        2.61        1.05     17.04 o 
  -9  13   3      606.28      573.25     19.88 o 
  -8  13   3       31.05       37.17      8.54 o 
  -7  13   3      932.74      946.92     15.98 o 
  -6  13   3      153.14      171.67      9.22 o 
  -5  13   3     2384.16     2412.07     28.14 o 
  -4  13   3     1840.28     1818.20     25.46 o 
  -3  13   3     2893.88     2865.93     30.76 o 
  -2  13   3     3156.91     3182.75     39.54 o 
  -1  13   3     2342.94     2335.97     30.77 o 
   0  13   3     3072.74     3043.92     35.40 o 
   1  13   3     1829.34     1838.33     20.92 o 
   2  13   3     3452.78     3422.98     30.24 o 
   3  13   3      586.81      587.58     11.57 o 
   4  13   3     1923.15     1931.82     34.38 o 
   5  13   3        2.71       21.64      9.66 o 
   6  13   3     1102.28     1151.72     28.10 o 
   7  13   3       57.27       81.77     22.38 o 
   8  13   3      513.85      549.16     23.33 o 
   9  13   3        8.12       -2.32     13.90 o 
 -11  14   3      140.96      139.08     19.34 o 
 -10  14   3      344.66      351.16     18.26 o 
  -9  14   3       82.35       94.55     12.21 o 
  -8  14   3      374.18      348.91     13.85 o 
  -7  14   3      674.83      674.08     16.50 o 
  -6  14   3     1875.32     1862.42     25.93 o 
  -5  14   3      120.88      119.96      7.80 o 
  -4  14   3      608.84      603.32     17.56 o 
  -3  14   3       18.68       19.77      5.44 o 
  -2  14   3      552.09      577.39     12.82 o 
  -1  14   3       23.44       34.16      4.97 o 
   0  14   3      715.53      736.80     15.14 o 
   1  14   3      138.75      154.80      6.01 o 
   2  14   3      167.71      180.52      5.44 o 
   3  14   3       18.10       14.96      6.69 o 
   4  14   3       20.81       32.70      6.27 o 
   5  14   3       32.18       38.54     10.55 o 
   6  14   3       42.47       30.64     11.12 o 
   7  14   3      503.81      522.88     20.96 o 
   8  14   3       97.96      123.73     15.48 o 
 -10  15   3      167.04      185.29     16.29 o 
  -9  15   3      626.32      645.20     41.92 o 
  -8  15   3       29.59       37.06      9.23 o 
  -7  15   3      957.16      990.46     19.99 o 
  -6  15   3      157.07      162.76      8.02 o 
  -5  15   3      715.09      732.57     15.62 o 
  -4  15   3      799.40      832.47     20.43 o 
  -3  15   3       17.05        6.37      7.38 o 
  -2  15   3      716.10      746.34     14.83 o 
  -1  15   3      493.55      514.41     10.88 o 
   0  15   3      227.15      216.02     10.89 o 
   1  15   3      100.51      139.14      6.12 o 
   2  15   3       29.23       41.29      6.68 o 
   3  15   3        4.51       -1.90      5.01 o 
   4  15   3      118.54      127.78     10.25 o 
   5  15   3      181.03      157.74     13.60 o 
   6  15   3        4.33        5.84     15.01 o 
   7  15   3        0.50        1.04     16.87 o 
   8  15   3        2.43        9.88     13.89 o 
 -10  16   3       97.47       84.96     14.72 o 
  -9  16   3      117.57      111.91     14.23 o 
  -8  16   3       74.08       80.47     12.68 o 
  -7  16   3      237.01      262.90     15.11 o 
  -6  16   3      534.87      547.33     14.77 o 
  -5  16   3      384.36      398.01     17.26 o 
  -4  16   3     1135.11     1097.21     24.49 o 
  -3  16   3      536.57      549.76     16.83 o 
  -2  16   3     1596.28     1574.95     24.02 o 
  -1  16   3     1994.92     2020.93     24.94 o 
   0  16   3      883.27      860.62     14.50 o 
   1  16   3     4092.71     4081.52     39.06 o 
   2  16   3      828.63      796.40     17.03 o 
   3  16   3     3542.34     3466.72     45.56 o 
   4  16   3      589.54      515.48     26.05 o 
   5  16   3     2440.18     2440.45     45.58 o 
   6  16   3        7.12       -0.82     11.30 o 
   7  16   3     1675.20     1655.22     74.05 o 
   8  16   3        0.61      -10.76     15.32 o 
  -9  17   3      146.72      164.41     15.25 o 
  -8  17   3       59.91       31.70     18.70 o 
  -7  17   3      241.89      259.76     24.17 o 
  -6  17   3        8.06        6.30     14.90 o 
  -5  17   3       43.51       41.85     14.00 o 
  -4  17   3        1.06       17.76      9.37 o 
  -3  17   3      324.49      346.35     25.86 o 
  -2  17   3       16.64       11.98      6.65 o 
  -1  17   3       31.98       31.36      5.99 o 
   0  17   3      122.61      111.44      6.43 o 
   1  17   3      132.30      135.29      7.47 o 
   2  17   3      508.79      514.51     16.93 o 
   3  17   3       17.83       25.28      8.30 o 
   4  17   3      239.93      243.40     12.27 o 
   5  17   3       29.29       23.34     20.02 o 
   6  17   3      221.65      255.90     19.62 o 
   7  17   3       25.84       26.26     13.78 o 
  -9  18   3        1.15        8.33     18.65 o 
  -8  18   3      432.43      390.21     29.65 o 
  -7  18   3      142.96      158.91     21.11 o 
  -6  18   3      471.71      437.65     27.50 o 
  -5  18   3      180.03      198.36     20.51 o 
  -4  18   3     1884.78     1817.60     51.16 o 
  -3  18   3      168.65      194.69     16.65 o 
  -2  18   3     3404.62     3505.51     45.24 o 
  -1  18   3      219.98      237.47      9.31 o 
   0  18   3      854.56      844.65     14.81 o 
   1  18   3      272.41      286.74      9.00 o 
   2  18   3      343.00      374.83     13.90 o 
   3  18   3      332.55      305.73     13.24 o 
   4  18   3      312.33      305.68     13.74 o 
   5  18   3      667.17      731.96     24.27 o 
   6  18   3      158.97      159.86     16.91 o 
   7  18   3       37.13       66.87     15.54 o 
  -8  19   3       60.67       79.68     22.10 o 
  -7  19   3      565.93      584.56     32.11 o 
  -6  19   3       78.65       80.73     19.78 o 
  -5  19   3      147.35      132.64     19.47 o 
  -4  19   3      249.22      271.22     22.37 o 
  -3  19   3      280.95      236.00     21.42 o 
  -2  19   3      565.75      572.19     28.86 o 
  -1  19   3      475.61      467.96     12.57 o 
   0  19   3      430.43      423.34     10.76 o 
   1  19   3      340.95      343.75     13.34 o 
   2  19   3       67.80       63.20      9.02 o 
   3  19   3        2.32       -8.53      8.81 o 
   4  19   3      316.99      319.38     18.01 o 
   5  19   3      195.92      234.64     17.19 o 
   6  19   3       72.40       50.41     14.25 o 
  -8  20   3      683.89      674.52     35.73 o 
  -7  20   3        1.84       -2.10     19.73 o 
  -6  20   3      580.68      610.78     32.60 o 
  -5  20   3        7.32        8.73     17.73 o 
  -4  20   3      892.36      936.92     38.24 o 
  -3  20   3       88.08       70.77     16.95 o 
  -2  20   3     1023.86      991.65     39.18 o 
  -1  20   3      460.78      456.05     15.27 o 
   0  20   3      265.28      253.77     10.16 o 
   1  20   3      182.47      189.48     11.32 o 
   2  20   3       27.18       31.88      9.15 o 
   3  20   3        6.11        4.11      9.38 o 
   4  20   3       77.59       80.70     14.11 o 
   5  20   3      219.31      245.12     18.03 o 
   6  20   3       64.21       90.71     15.42 o 
  -7  21   3      111.69      115.85     22.62 o 
  -6  21   3       79.87      104.70     22.52 o 
  -5  21   3      299.45      324.77     26.39 o 
  -4  21   3      389.71      393.76     27.45 o 
  -3  21   3      166.40      163.06     21.40 o 
  -2  21   3      590.27      629.87     32.00 o 
  -1  21   3      470.76      454.87     29.97 o 
   0  21   3      657.94      705.83     22.44 o 
   1  21   3      381.15      435.54     27.71 o 
   2  21   3     1044.51     1073.74     28.38 o 
   3  21   3       89.67       98.72     11.30 o 
   4  21   3      755.89      775.73     25.90 o 
   5  21   3      298.63      299.19     18.98 o 
  -6  22   3       48.51       26.73     19.75 o 
  -5  22   3       12.22        0.28     18.01 o 
  -4  22   3       80.22       98.35     21.31 o 
  -3  22   3       86.96       88.60     13.83 o 
  -2  22   3       16.05        3.26     12.46 o 
  -1  22   3      285.73      301.64     24.89 o 
   0  22   3       33.57       52.31     16.95 o 
   1  22   3      120.82      128.19     21.45 o 
   2  22   3       23.74       19.29     19.70 o 
   3  22   3        7.15        2.11     20.01 o 
   4  22   3      108.55      125.07     24.76 o 
  -5  23   3     1278.67     1378.80     50.38 o 
  -4  23   3       38.66       59.09     21.30 o 
  -3  23   3     1006.07     1046.19     29.86 o 
  -2  23   3       21.06        9.59     15.02 o 
  -1  23   3      556.46      565.97     22.08 o 
   0  23   3       15.20       22.28     18.08 o 
   1  23   3      509.56      525.20     33.21 o 
   2  23   3       73.04       85.93     22.17 o 
   3  23   3      165.73      191.74     25.90 o 
  -4  24   3       34.34       45.57     15.67 o 
  -3  24   3      148.51      141.72     24.14 o 
  -2  24   3       84.17       88.04     15.03 o 
   1  24   3      457.92      465.16     32.86 o 
   2  24   3      543.48      600.40     36.67 o 
  -2  25   3      115.30      107.78     21.98 o 
 -13   0   4       52.88       79.34     20.57 o 
 -12   0   4      180.56      192.87     22.90 o 
 -11   0   4      115.80      165.49     19.12 o 
 -10   0   4      104.28      103.48     10.20 o 
  -9   0   4       26.20       27.41      7.42 o 
  -8   0   4      682.64      662.58     13.53 o 
  -7   0   4     1234.43     1233.15     13.79 o 
  -6   0   4     2634.32     2626.29     25.39 o 
  -5   0   4     1903.85     1914.52     18.86 o 
  -4   0   4     9456.95     9577.72     78.96 o 
  -3   0   4    22976.59    24356.64    246.41 o 
  -2   0   4     7509.76     7763.55     65.60 o 
  -1   0   4    10071.73    10939.41     92.13 o 
   0   0   4    24801.98    25529.09    215.94 o 
   1   0   4     1080.49     1122.19     10.09 o 
   2   0   4     9414.68     9641.84     97.63 o 
   3   0   4       44.29       47.11      3.45 o 
   4   0   4     3025.63     3001.03     40.20 o 
   5   0   4      499.94      478.26     11.22 o 
   6   0   4     1372.57     1378.51     22.03 o 
   7   0   4      768.06      794.42     25.64 o 
   8   0   4       11.59       31.68     15.30 o 
   9   0   4     1046.52     1091.40     39.23 o 
  10   0   4        3.67       20.53     18.55 o 
 -13   1   4       49.08       43.61     14.52 o 
 -12   1   4        3.02        4.91     11.81 o 
 -11   1   4      153.26      142.63     13.39 o 
 -10   1   4       45.78       40.88      7.55 o 
  -9   1   4        6.75       14.64      5.09 o 
  -8   1   4        3.78        2.52      3.72 o 
  -7   1   4      481.50      493.96      6.80 o 
  -6   1   4      824.38      959.73      8.22 o 
  -5   1   4     1090.15     1097.41      8.33 o 
  -4   1   4      546.31      614.34      4.64 o 
  -3   1   4        8.66        8.61      1.60 o 
  -2   1   4     3862.72     4452.80     28.08 o 
  -1   1   4        8.21        7.02      0.80 o 
   0   1   4      435.00      456.50      3.78 o 
   1   1   4        8.74       11.85      1.84 o 
   2   1   4      107.00       80.51      2.15 o 
   3   1   4      543.11      524.54      6.08 o 
   4   1   4        9.56        9.38      2.34 o 
   5   1   4      467.50      440.52      7.07 o 
   6   1   4        2.31       -2.88      3.88 o 
   7   1   4      637.53      687.99     15.93 o 
   8   1   4       67.66       68.00     10.83 o 
   9   1   4       90.23       86.53     12.89 o 
  10   1   4        0.40       -1.08     13.91 o 
 -13   2   4      120.23      123.06     28.12 o 
 -12   2   4      586.44      521.12     21.19 o 
 -11   2   4      224.12      244.47     15.67 o 
 -10   2   4      906.68      920.95     24.17 o 
  -9   2   4      246.70      258.93      7.54 o 
  -8   2   4     1906.98     1897.80     19.28 o 
  -7   2   4      789.53      777.95      8.91 o 
  -6   2   4     1551.84     1469.98     11.47 o 
  -5   2   4       12.92       25.71      1.74 o 
  -4   2   4     2225.48     2152.69     12.71 o 
  -3   2   4      703.95      733.46      4.85 o 
  -2   2   4      189.12      150.70      2.87 o 
  -1   2   4      272.21      312.32      3.24 o 
   0   2   4    16286.28    16993.62    104.45 o 
   1   2   4      868.40      906.71      7.49 o 
   2   2   4     8918.85     9012.17     60.68 o 
   3   2   4     1001.67      992.79      9.43 o 
   4   2   4     3271.02     3254.93     27.13 o 
   5   2   4      182.14      188.75      5.18 o 
   6   2   4     1118.24     1074.32     14.72 o 
   7   2   4      134.17      150.96     11.07 o 
   8   2   4      343.18      341.18     16.81 o 
   9   2   4       88.67      102.51     29.76 o 
  10   2   4      222.99      261.59     18.01 o 
 -13   3   4      125.99      105.02     15.30 o 
 -12   3   4      186.90      178.04     31.18 o 
 -11   3   4      181.84      165.81     13.96 o 
 -10   3   4      403.65      414.30     55.61 o 
  -9   3   4     2070.20     2046.58     26.54 o 
  -8   3   4      638.99      610.12      9.10 o 
  -7   3   4     3498.98     3437.35     31.13 o 
  -6   3   4      992.68      963.77     12.48 o 
  -5   3   4     5529.74     5326.87     36.95 o 
  -4   3   4       15.91       24.29      4.85 o 
  -3   3   4     6424.15     6510.62     40.17 o 
  -2   3   4     8198.26     9233.25     59.80 o 
  -1   3   4     9826.71    10377.10     75.43 o 
   0   3   4     1002.30     1138.70      8.44 o 
   1   3   4     3616.88     3478.52     23.33 o 
   2   3   4      723.11      749.51      6.86 o 
   3   3   4     4321.43     4285.07     36.21 o 
   4   3   4      165.41      179.45      4.32 o 
   5   3   4      814.72      790.54      9.61 o 
   6   3   4      187.90      204.18      9.73 o 
   7   3   4      697.13      691.83     16.12 o 
   8   3   4        4.78        2.78     19.82 o 
   9   3   4      182.39      196.68     15.43 o 
  10   3   4      250.31      232.73     17.23 o 
 -13   4   4        3.45        5.26     13.63 o 
 -12   4   4      193.35      171.09     17.58 o 
 -11   4   4      169.85      138.11     13.17 o 
 -10   4   4        6.36        5.41      7.36 o 
  -9   4   4        2.16       12.66      5.24 o 
  -8   4   4        4.67       -0.05      3.86 o 
  -7   4   4      459.63      498.34      7.66 o 
  -6   4   4      212.67      202.57      4.65 o 
  -5   4   4      260.54      291.64      4.20 o 
  -4   4   4     1692.83     1738.98     13.74 o 
  -3   4   4      700.65      709.56      5.64 o 
  -2   4   4       15.31       22.12      1.99 o 
  -1   4   4     3643.47     3790.92     32.60 o 
   0   4   4     2541.68     2479.91     25.93 o 
   1   4   4      739.47      758.02      6.14 o 
   2   4   4     1425.38     1420.65     11.20 o 
   3   4   4      468.46      418.56      5.54 o 
   4   4   4      946.07      943.96     10.21 o 
   5   4   4        4.13       -1.34      3.10 o 
   6   4   4       73.75       90.98      5.66 o 
   7   4   4       71.43       85.94     10.72 o 
   8   4   4      188.36      192.80     14.10 o 
   9   4   4       82.19       96.45     13.64 o 
  10   4   4        1.15       -7.92     12.57 o 
 -13   5   4       18.32       24.61     13.72 o 
 -12   5   4       19.23       37.25     12.94 o 
 -11   5   4      693.76      674.82     21.58 o 
 -10   5   4     1644.89     1682.83     48.08 o 
  -9   5   4     1151.50     1170.43     16.00 o 
  -8   5   4     3231.13     3166.81     32.39 o 
  -7   5   4     1621.63     1500.25     17.36 o 
  -6   5   4     3626.80     3520.35     31.20 o 
  -5   5   4     4219.03     4287.57     37.13 o 
  -4   5   4     3987.97     4106.90     28.77 o 
  -3   5   4    12871.08    13611.45     90.41 o 
  -2   5   4     5792.12     6249.61     51.19 o 
  -1   5   4     7908.34     8318.74     71.73 o 
   0   5   4     3410.93     3722.29     42.21 o 
   1   5   4     3030.56     2850.64     21.25 o 
   2   5   4      505.43      518.90      5.34 o 
   3   5   4     6218.36     6017.71     44.40 o 
   4   5   4      372.94      386.80      6.28 o 
   5   5   4     2302.27     2121.35     21.41 o 
   6   5   4       19.34       18.31      4.86 o 
   7   5   4      673.22      643.65     15.98 o 
   8   5   4       85.21       81.88     17.71 o 
   9   5   4      128.32      158.67     14.83 o 
  10   5   4      382.56      396.03     30.08 o 
 -12   6   4       18.26        2.29     12.27 o 
 -11   6   4        5.96        4.85     10.99 o 
 -10   6   4      203.07      184.09     20.40 o 
  -9   6   4        2.72       10.05      6.29 o 
  -8   6   4      196.64      195.74      7.37 o 
  -7   6   4       53.82       44.74      4.16 o 
  -6   6   4      199.45      187.79      5.38 o 
  -5   6   4      416.71      445.76      5.86 o 
  -4   6   4       50.86       38.64      1.72 o 
  -3   6   4        0.78       -0.34      1.42 o 
  -2   6   4     1541.16     1701.91     15.39 o 
  -1   6   4     1057.31     1088.80     11.95 o 
   0   6   4     2968.57     3107.28     26.75 o 
   1   6   4     2885.81     3018.43     42.95 o 
   2   6   4     2851.40     2747.08     20.87 o 
   3   6   4      358.89      388.80      5.31 o 
   4   6   4      552.51      585.02     12.11 o 
   5   6   4      735.49      677.72     10.03 o 
   6   6   4      294.62      322.65      8.77 o 
   7   6   4      519.67      505.94     12.55 o 
   8   6   4       14.96       20.78      8.76 o 
   9   6   4       22.33       11.22     16.57 o 
  10   6   4       98.63       89.36     20.77 o 
 -12   7   4      355.01      343.01     19.66 o 
 -11   7   4       24.00        9.17     10.75 o 
 -10   7   4     1008.02     1005.37     29.28 o 
  -9   7   4      500.07      455.56     13.73 o 
  -8   7   4      117.86      123.92      7.42 o 
  -7   7   4     3536.05     3391.13     42.33 o 
  -6   7   4      162.97      167.39      6.65 o 
  -5   7   4     3010.89     3006.27     28.64 o 
  -4   7   4      283.24      307.93      4.85 o 
  -3   7   4    11185.94    11697.69    110.25 o 
  -2   7   4      220.75      282.58      6.08 o 
  -1   7   4    13207.53    13852.34    111.43 o 
   0   7   4     2245.22     2283.72     20.36 o 
   1   7   4    10559.83    10855.41     96.37 o 
   2   7   4     1477.72     1514.69     14.65 o 
   3   7   4     9175.64     9136.41     69.01 o 
   4   7   4     1323.59     1279.49     22.07 o 
   5   7   4     5623.81     5401.19     51.89 o 
   6   7   4     1337.54     1335.90     19.27 o 
   7   7   4     1854.63     1821.90     68.05 o 
   8   7   4      195.00      219.36     15.65 o 
   9   7   4      424.98      502.16     29.47 o 
 -12   8   4       73.56       76.41     14.50 o 
 -11   8   4       23.07       29.09     11.74 o 
 -10   8   4      252.10      251.59     12.11 o 
  -9   8   4       97.92       80.59      8.34 o 
  -8   8   4     1568.78     1603.67     20.49 o 
  -7   8   4        5.02        6.37      3.87 o 
  -6   8   4     4098.67     3940.38     35.18 o 
  -5   8   4      524.70      482.35      6.14 o 
  -4   8   4     2253.29     2159.44     18.81 o 
  -3   8   4      673.21      632.85      9.00 o 
  -2   8   4      621.00      529.19      6.97 o 
  -1   8   4      208.31      190.03      8.32 o 
   0   8   4     1085.47     1066.77     10.91 o 
   1   8   4       23.68       25.60      2.53 o 
   2   8   4     1311.19     1260.95     12.82 o 
   3   8   4       84.41       98.05      3.84 o 
   4   8   4       38.50       43.69      4.17 o 
   5   8   4       12.44       16.86      4.38 o 
   6   8   4       31.55       20.11      9.34 o 
   7   8   4       91.51       83.71     17.13 o 
   8   8   4        7.39       21.41     12.06 o 
   9   8   4      137.38      133.07     21.56 o 
 -12   9   4       12.53        5.70     26.29 o 
 -11   9   4        2.54        4.44     11.87 o 
 -10   9   4       25.30       17.49      8.40 o 
  -9   9   4       20.51       36.67      8.05 o 
  -8   9   4        8.71        0.09      4.42 o 
  -7   9   4      735.38      711.55     11.07 o 
  -6   9   4      780.35      793.03     10.02 o 
  -5   9   4       71.98       79.15      3.15 o 
  -4   9   4     1031.02     1018.98     12.95 o 
  -3   9   4      212.33      190.72      5.44 o 
  -2   9   4      817.86      828.38      9.70 o 
  -1   9   4     2240.04     2232.48     24.46 o 
   0   9   4        9.18       11.07      3.38 o 
   1   9   4     3132.39     3089.27     32.00 o 
   2   9   4      981.64      953.90     13.38 o 
   3   9   4      858.86      872.48     12.68 o 
   4   9   4      201.23      214.30      6.57 o 
   5   9   4      176.99      177.38      7.64 o 
   6   9   4      278.24      264.36     22.07 o 
   7   9   4       47.84       52.98     11.42 o 
   8   9   4       26.38        9.44     12.46 o 
   9   9   4        5.38       -1.44     17.13 o 
 -12  10   4       61.57       60.82     22.56 o 
 -11  10   4      198.40      221.38     30.74 o 
 -10  10   4      620.07      674.50     17.82 o 
  -9  10   4      967.11      928.53     22.67 o 
  -8  10   4      625.20      660.43     12.99 o 
  -7  10   4     3394.02     3280.94     30.74 o 
  -6  10   4     2019.50     1996.92     22.75 o 
  -5  10   4     4728.41     4612.75     43.52 o 
  -4  10   4     2365.29     2325.83     27.77 o 
  -3  10   4      605.71      558.05      8.92 o 
  -2  10   4     3422.59     3447.20     31.55 o 
  -1  10   4      109.00       96.84      4.77 o 
   0  10   4     7038.80     7185.36     59.44 o 
   1  10   4        7.37        7.75      2.46 o 
   2  10   4     6317.97     6229.32     56.81 o 
   3  10   4      814.20      831.17     12.10 o 
   4  10   4     3523.77     3425.76     38.94 o 
   5  10   4       84.13       82.55      7.16 o 
   6  10   4     1113.04     1073.50     26.78 o 
   7  10   4       18.60       12.78     11.10 o 
   8  10   4      423.81      451.81     42.16 o 
   9  10   4       30.35       33.81     19.99 o 
 -12  11   4       19.59       18.84     27.52 o 
 -11  11   4       23.14       31.70     12.79 o 
 -10  11   4      306.43      353.27     14.90 o 
  -9  11   4        5.94       17.91      8.06 o 
  -8  11   4      311.39      324.86     16.43 o 
  -7  11   4       64.47       74.63      4.55 o 
  -6  11   4     1488.41     1448.23     16.89 o 
  -5  11   4       24.75       32.82      4.00 o 
  -4  11   4     2691.11     2716.10     29.03 o 
  -3  11   4        0.37        3.13      3.20 o 
  -2  11   4     1339.08     1351.76     17.08 o 
  -1  11   4      139.11      129.99      5.54 o 
   0  11   4      192.84      192.46      4.72 o 
   1  11   4        7.81        8.22      2.98 o 
   2  11   4      224.32      229.21     10.16 o 
   3  11   4      724.39      675.09     12.59 o 
   4  11   4      856.43      814.23     17.41 o 
   5  11   4       17.63       19.12     10.96 o 
   6  11   4       43.87       35.26     10.81 o 
   7  11   4       12.04        1.89     11.92 o 
   8  11   4        0.88       21.45     12.55 o 
   9  11   4       18.90       35.65     14.03 o 
 -11  12   4        6.70        5.16     10.00 o 
 -10  12   4      806.99      825.67     19.71 o 
  -9  12   4      117.58      126.31     10.22 o 
  -8  12   4      486.56      472.68     14.58 o 
  -7  12   4       30.64       33.15      4.23 o 
  -6  12   4     2253.65     2178.99     26.26 o 
  -5  12   4      611.04      566.85     12.01 o 
  -4  12   4     5627.30     5563.89     64.52 o 
  -3  12   4     1845.06     1798.95     25.22 o 
  -2  12   4     4774.71     4768.83     48.78 o 
  -1  12   4     1023.15      961.93     14.12 o 
   0  12   4     4341.53     4330.07     44.83 o 
   1  12   4     1170.67     1090.87     12.35 o 
   2  12   4     3002.11     2957.43     29.72 o 
   3  12   4     2348.26     2393.66     29.19 o 
   4  12   4     2381.06     2416.74     30.01 o 
   5  12   4      195.64      191.46     13.41 o 
   6  12   4      804.45      831.95     24.75 o 
   7  12   4      162.16      162.30     14.77 o 
   8  12   4      455.98      523.97     46.11 o 
 -11  13   4       62.78       64.93     16.58 o 
 -10  13   4      191.32      219.12     16.87 o 
  -9  13   4      363.58      368.31     14.24 o 
  -8  13   4      583.17      615.59     13.22 o 
  -7  13   4      891.18      876.15     15.06 o 
  -6  13   4      472.61      468.08     10.58 o 
  -5  13   4      361.92      374.11     16.46 o 
  -4  13   4      266.20      251.29      9.46 o 
  -3  13   4      693.56      662.81     13.42 o 
  -2  13   4      771.03      736.26     12.32 o 
  -1  13   4      674.72      621.46     11.26 o 
   0  13   4      223.10      238.48      7.76 o 
   1  13   4      364.38      324.37      9.09 o 
   2  13   4     1166.94     1108.59     14.42 o 
   3  13   4      197.01      197.29      9.78 o 
   4  13   4       58.38       59.56      8.55 o 
   5  13   4       36.14       35.94     11.07 o 
   6  13   4       22.82       21.41     11.94 o 
   7  13   4        6.43       14.86     11.94 o 
   8  13   4      138.27      138.72     16.07 o 
 -11  14   4        3.34      -12.43     12.43 o 
 -10  14   4       18.44        5.23      9.50 o 
  -9  14   4       51.60       61.85      9.76 o 
  -8  14   4      121.79      117.17     12.05 o 
  -7  14   4      710.44      721.67     14.12 o 
  -6  14   4      173.23      168.65      7.36 o 
  -5  14   4      753.17      711.75     14.64 o 
  -4  14   4      380.30      392.71     17.07 o 
  -3  14   4     2744.58     2685.27     35.10 o 
  -2  14   4      386.66      359.26      9.62 o 
  -1  14   4     2573.93     2563.56     29.30 o 
   0  14   4     1165.67     1076.13     15.79 o 
   1  14   4      919.82      862.23     12.67 o 
   2  14   4      475.87      429.02      8.99 o 
   3  14   4       26.52       22.13      5.62 o 
   4  14   4       87.42       95.65      9.55 o 
   5  14   4        5.47        0.21     10.81 o 
   6  14   4       15.18       26.76     16.27 o 
   7  14   4       21.77       16.79     21.39 o 
   8  14   4       14.22        6.18     14.24 o 
 -10  15   4      150.38      171.36     15.30 o 
  -9  15   4      215.30      202.31     12.42 o 
  -8  15   4       75.25       63.96      9.57 o 
  -7  15   4      934.71      947.52     19.19 o 
  -6  15   4        8.64        5.40      9.24 o 
  -5  15   4     1543.71     1553.83     30.75 o 
  -4  15   4      113.05      110.87     10.27 o 
  -3  15   4     2029.05     2118.09     37.11 o 
  -2  15   4       29.44       37.04      9.06 o 
  -1  15   4     1268.10     1374.76     18.91 o 
   0  15   4     1207.28     1077.66     21.23 o 
   1  15   4     2956.87     2988.35     32.76 o 
   2  15   4      639.76      613.04     14.76 o 
   3  15   4     2596.16     2581.51     31.87 o 
   4  15   4      284.82      282.95     15.93 o 
   5  15   4     1502.59     1458.26     32.84 o 
   6  15   4       63.71       47.51     13.57 o 
   7  15   4      159.67      148.58     16.57 o 
   8  15   4      173.90      208.58     25.75 o 
 -10  16   4       76.75       73.68     14.24 o 
  -9  16   4       10.17       16.28     11.68 o 
  -8  16   4       52.54       79.40     12.63 o 
  -7  16   4      522.15      556.73     20.48 o 
  -6  16   4       50.51       60.01     11.04 o 
  -5  16   4        0.80       -0.16      8.79 o 
  -4  16   4      281.97      285.30     16.16 o 
  -3  16   4       27.78       39.42     13.00 o 
  -2  16   4      216.48      197.24      8.27 o 
  -1  16   4      285.73      267.72      9.60 o 
   0  16   4      205.74      199.77      8.22 o 
   1  16   4        4.21        9.25      5.17 o 
   2  16   4       10.44       13.83      7.19 o 
   3  16   4      101.85      103.49      9.77 o 
   4  16   4       33.90       43.59     12.04 o 
   5  16   4        5.87       19.21     11.42 o 
   6  16   4      705.29      704.87     24.53 o 
   7  16   4        2.81        0.24     24.07 o 
 -10  17   4      152.18      153.27     23.68 o 
  -9  17   4      951.02      999.56     39.78 o 
  -8  17   4      208.80      198.98     23.41 o 
  -7  17   4     1810.17     1834.87     54.29 o 
  -6  17   4      166.46      163.91     13.61 o 
  -5  17   4     3368.36     3413.23     99.94 o 
  -4  17   4       44.15       62.86     13.78 o 
  -3  17   4     3174.03     3186.25     87.29 o 
  -2  17   4      719.16      686.20     13.54 o 
  -1  17   4     2247.24     2301.28     28.20 o 
   0  17   4      835.47      815.08     13.10 o 
   1  17   4     1621.05     1650.53     19.92 o 
   2  17   4      227.02      225.08     11.48 o 
   3  17   4     1663.56     1645.94     27.44 o 
   4  17   4       48.89       53.09     10.15 o 
   5  17   4      644.56      655.42     24.12 o 
   6  17   4       12.80        8.93     13.00 o 
   7  17   4       69.48       91.42     19.16 o 
  -9  18   4      209.20      189.92     24.85 o 
  -8  18   4       16.29       28.60     19.55 o 
  -7  18   4      191.37      213.99     23.57 o 
  -6  18   4       32.57       45.38     17.86 o 
  -5  18   4      468.75      491.89     19.25 o 
  -4  18   4        5.96        1.56      9.73 o 
  -3  18   4        6.70       11.12      8.20 o 
  -2  18   4      395.60      392.23     11.84 o 
  -1  18   4      167.74      151.72      8.37 o 
   0  18   4       81.91       88.29      6.69 o 
   1  18   4       93.97       78.56      8.86 o 
   2  18   4       60.11       68.22      9.46 o 
   3  18   4       12.64       12.49      9.15 o 
   4  18   4       55.75       41.24     10.30 o 
   5  18   4       62.49       70.91     14.43 o 
   6  18   4      132.91      120.19     16.32 o 
  -9  19   4      115.48      131.86     24.30 o 
  -8  19   4      243.33      248.14     26.72 o 
  -7  19   4       41.30       50.54     19.78 o 
  -6  19   4      857.16      832.03     37.24 o 
  -5  19   4       92.98       94.74     18.27 o 
  -4  19   4     1940.76     1856.99     53.78 o 
  -3  19   4      107.92      108.33     10.16 o 
  -2  19   4      464.81      497.00     15.49 o 
  -1  19   4      622.92      618.02     13.65 o 
   0  19   4      591.07      572.68     12.05 o 
   1  19   4      554.74      549.53     16.18 o 
   2  19   4      103.90      110.36     10.61 o 
   3  19   4      865.19      869.76     20.45 o 
   4  19   4        1.41       10.66     12.94 o 
   5  19   4      129.35      117.09     15.91 o 
   6  19   4       22.74       -4.40     13.93 o 
  -8  20   4      305.78      268.59     27.34 o 
  -7  20   4        4.50       -1.05     18.84 o 
  -6  20   4      403.74      452.67     29.24 o 
  -5  20   4       18.82       -3.92     16.37 o 
  -4  20   4      462.62      491.17     30.51 o 
  -3  20   4      108.64      112.98     13.80 o 
  -2  20   4     2989.02     2995.33     70.35 o 
  -1  20   4        0.74        5.41      9.77 o 
   0  20   4     2816.86     2797.99     30.26 o 
   1  20   4       87.96      105.25     10.21 o 
   2  20   4     1025.81     1037.27     21.76 o 
   3  20   4      253.40      255.86     14.28 o 
   4  20   4      139.45      144.15     15.54 o 
   5  20   4      887.48      966.16     37.47 o 
  -7  21   4        6.10       27.67     19.57 o 
  -6  21   4        1.06       -9.40     17.75 o 
  -5  21   4       27.77       30.93     19.59 o 
  -4  21   4       40.24       39.12     12.77 o 
  -3  21   4      168.38      178.73     16.33 o 
  -2  21   4        1.69       -2.25     11.46 o 
  -1  21   4      238.41      253.70     12.73 o 
   0  21   4       12.08        6.05     16.38 o 
   1  21   4       80.33       91.13     10.51 o 
   2  21   4       10.66       18.56      9.88 o 
   3  21   4      330.33      318.22     16.23 o 
   4  21   4        0.12       -1.79     16.84 o 
  -6  22   4     1049.45     1106.23     45.32 o 
  -5  22   4       33.39       52.37     15.00 o 
  -4  22   4     1483.59     1470.23     34.62 o 
  -3  22   4       53.79       61.20     14.37 o 
  -2  22   4     1297.86     1430.29     32.88 o 
  -1  22   4       35.71       36.96     24.90 o 
   0  22   4      521.09      537.00     31.57 o 
   1  22   4      310.93      301.86     25.84 o 
   2  22   4      847.83      950.39     28.12 o 
   3  22   4       40.29       37.94     13.11 o 
   4  22   4      635.69      662.72     25.10 o 
  -5  23   4      411.20      405.11     21.92 o 
  -4  23   4        2.07        1.33     15.10 o 
  -3  23   4        2.30        1.65     13.80 o 
  -2  23   4      118.81      121.28     15.09 o 
  -1  23   4      182.35      175.22     15.55 o 
   0  23   4       18.15       45.21     18.97 o 
   1  23   4      113.84      132.90     23.11 o 
   2  23   4        4.98      -14.01     18.61 o 
   3  23   4       52.57       33.25     21.46 o 
  -4  24   4       74.18       87.98     16.33 o 
  -3  24   4      138.26      122.66     15.52 o 
  -2  24   4       26.26       30.57     13.81 o 
   1  24   4       13.93       -2.87     19.60 o 
 -13   1   5        3.01       -5.39     12.94 o 
 -12   1   5      534.37      585.70     21.20 o 
 -11   1   5       16.34       20.75     11.05 o 
 -10   1   5     1998.37     2000.72     38.56 o 
  -9   1   5      124.15      133.10      5.84 o 
  -8   1   5     1887.86     1835.77     19.05 o 
  -7   1   5     1004.19     1070.42      8.76 o 
  -6   1   5     3557.34     3383.93     22.65 o 
  -5   1   5     2282.38     2380.66     17.28 o 
  -4   1   5     5455.85     5613.25     38.81 o 
  -3   1   5     2406.31     2423.77     15.95 o 
  -2   1   5     4871.82     4920.32     47.95 o 
  -1   1   5     1128.02     1135.96      8.47 o 
   0   1   5      676.52      630.44      4.86 o 
   1   1   5       63.82       50.59      4.06 o 
   2   1   5       18.83       45.08      1.85 o 
   3   1   5      665.17      643.84      7.17 o 
   4   1   5      337.74      356.09      6.31 o 
   5   1   5      497.30      515.62      8.84 o 
   6   1   5       30.58       33.70      5.09 o 
   7   1   5      806.09      783.01     21.96 o 
   8   1   5       12.30       11.69     11.05 o 
   9   1   5       63.30       68.86     21.45 o 
 -13   2   5      217.94      189.39     16.41 o 
 -12   2   5       51.96       43.53     12.45 o 
 -11   2   5      315.89      285.54     15.99 o 
 -10   2   5       17.15       13.84     13.86 o 
  -9   2   5       33.71       40.35      4.84 o 
  -8   2   5       76.44       74.77      3.69 o 
  -7   2   5       84.45       76.14      3.05 o 
  -6   2   5      227.01      226.10      3.84 o 
  -5   2   5       79.76       73.18      2.58 o 
  -4   2   5     3817.18     4093.82     24.93 o 
  -3   2   5     1691.32     1795.26     11.11 o 
  -2   2   5     5295.73     5595.43     35.14 o 
  -1   2   5     5656.89     5819.08     44.50 o 
   0   2   5    10068.02    10792.15     71.89 o 
   1   2   5     9915.55    10772.40     77.12 o 
   2   2   5     2836.25     2886.61     22.15 o 
   3   2   5     1624.65     1579.16     15.91 o 
   4   2   5      623.38      645.58     12.29 o 
   5   2   5       30.51       34.22      3.74 o 
   6   2   5     1049.88     1084.72     15.21 o 
   7   2   5      100.66       87.20     11.16 o 
   8   2   5      714.23      748.13     22.82 o 
   9   2   5       44.90       72.09     13.21 o 
 -13   3   5        1.30       11.78     12.65 o 
 -12   3   5       32.06       21.17     12.26 o 
 -11   3   5       93.27      102.47     27.61 o 
 -10   3   5      104.06      115.35      8.92 o 
  -9   3   5      199.41      203.00      8.10 o 
  -8   3   5      319.85      326.51      6.74 o 
  -7   3   5     1303.09     1268.69     11.62 o 
  -6   3   5      499.32      443.24      4.99 o 
  -5   3   5     1255.57     1056.01      8.21 o 
  -4   3   5      398.23      603.46      6.04 o 
  -3   3   5     2097.80     2119.17     13.97 o 
  -2   3   5     1347.42     1363.37      9.82 o 
  -1   3   5     2881.11     2908.87     25.28 o 
   0   3   5     2446.78     2625.43     18.55 o 
   1   3   5     6382.64     6116.81     41.75 o 
   2   3   5     2449.56     2393.29     18.80 o 
   3   3   5     2908.75     2921.42     24.55 o 
   4   3   5     1951.95     1980.67     18.16 o 
   5   3   5     1057.71     1083.59     13.19 o 
   6   3   5      407.29      408.67     10.76 o 
   7   3   5      710.07      785.04     18.06 o 
   8   3   5       13.07       24.05     11.15 o 
   9   3   5      154.22      162.12     15.19 o 
 -13   4   5       75.95       93.07     15.32 o 
 -12   4   5        8.52       -2.54     14.51 o 
 -11   4   5      781.11      743.97     30.19 o 
 -10   4   5      133.68      131.98      9.48 o 
  -9   4   5     2968.89     2874.97     30.35 o 
  -8   4   5        9.07        7.29      3.89 o 
  -7   4   5     7641.29     7585.93     64.46 o 
  -6   4   5      774.07      811.73      9.72 o 
  -5   4   5     5193.34     5061.52     38.83 o 
  -4   4   5      172.67      207.84      4.10 o 
  -3   4   5     5995.90     6071.33     39.25 o 
  -2   4   5       42.79       41.00      1.25 o 
  -1   4   5     5107.93     5104.16     37.90 o 
   0   4   5      134.25      126.95      2.26 o 
   1   4   5     2215.53     2310.80     16.93 o 
   2   4   5      793.83      780.66      7.38 o 
   3   4   5       36.30       51.22      2.93 o 
   4   4   5     1264.91     1243.11     12.02 o 
   5   4   5       92.45       88.66      4.79 o 
   6   4   5      430.23      422.65     17.25 o 
   7   4   5        0.30        2.18      7.89 o 
   8   4   5       91.09      107.91     13.05 o 
   9   4   5        8.18       -9.76     17.75 o 
 -13   5   5       51.04       57.01     13.87 o 
 -12   5   5       58.64       62.94     13.05 o 
 -11   5   5       18.83        2.74     10.75 o 
 -10   5   5        6.35        5.78      7.51 o 
  -9   5   5      324.94      295.59      8.23 o 
  -8   5   5        3.22        0.34      3.87 o 
  -7   5   5      309.95      275.56      6.64 o 
  -6   5   5      110.81      115.49      4.47 o 
  -5   5   5      999.17     1005.00     13.46 o 
  -4   5   5      472.66      573.18      5.57 o 
  -3   5   5      358.23      384.42      3.74 o 
  -2   5   5     3095.08     3306.58     28.27 o 
  -1   5   5     1823.65     2033.09     26.75 o 
   0   5   5     1225.81     1294.26     12.52 o 
   1   5   5      339.09      332.59      5.17 o 
   2   5   5      150.99      186.46      3.77 o 
   3   5   5     1839.54     1699.62     15.62 o 
   4   5   5      337.71      329.07      7.21 o 
   5   5   5      276.51      261.35      6.95 o 
   6   5   5       20.26       34.32      6.22 o 
   7   5   5       47.33       42.10     11.65 o 
   8   5   5        0.38        3.78     16.76 o 
   9   5   5        5.09       16.27     18.45 o 
 -13   6   5      493.26      560.53     24.18 o 
 -12   6   5       52.54       49.11     13.49 o 
 -11   6   5      935.65      915.24     44.32 o 
 -10   6   5       15.09       19.55      9.95 o 
  -9   6   5     2033.22     1988.11     23.07 o 
  -8   6   5        1.53        0.89      4.07 o 
  -7   6   5     1656.23     1602.65     18.31 o 
  -6   6   5      422.34      458.18      7.72 o 
  -5   6   5     4342.58     4415.60     37.13 o 
  -4   6   5    11565.04    12947.42     82.64 o 
  -3   6   5    10166.75    10648.15     79.12 o 
  -2   6   5    20535.10    22475.23    181.25 o 
  -1   6   5     4010.30     4098.42     34.75 o 
   0   6   5     6398.93     6915.81    107.31 o 
   1   6   5     1578.80     1541.48     13.39 o 
   2   6   5     2693.55     2710.43     21.04 o 
   3   6   5       12.80        8.30      3.11 o 
   4   6   5     4234.02     4150.26     36.60 o 
   5   6   5       38.24       39.55      5.91 o 
   6   6   5      819.91      827.85     15.23 o 
   7   6   5       31.24       31.57     10.80 o 
   8   6   5      361.93      407.05     28.32 o 
   9   6   5        2.69        1.33     18.52 o 
 -13   7   5        3.67       -6.78     13.70 o 
 -12   7   5       34.38       34.30     12.80 o 
 -11   7   5        2.43       -7.92     10.72 o 
 -10   7   5       26.46       48.01     10.49 o 
  -9   7   5       90.81       81.76      6.77 o 
  -8   7   5      160.45      162.56      8.08 o 
  -7   7   5      151.31      154.04      5.59 o 
  -6   7   5      361.52      369.75      7.08 o 
  -5   7   5      655.72      639.09      8.02 o 
  -4   7   5     2853.15     3014.97     21.50 o 
  -3   7   5      197.96      184.58      3.48 o 
  -2   7   5      705.06      743.75      9.05 o 
  -1   7   5      934.28      981.07     10.32 o 
   0   7   5      781.27      759.35     13.73 o 
   1   7   5      199.22      212.16      5.02 o 
   2   7   5      574.69      564.86      7.17 o 
   3   7   5      552.72      552.49      7.94 o 
   4   7   5     1228.52     1256.57     14.13 o 
   5   7   5      188.27      182.30      7.97 o 
   6   7   5      232.87      209.77     14.46 o 
   7   7   5      185.07      196.26     16.55 o 
   8   7   5       29.95       45.60     13.11 o 
   9   7   5      344.49      352.16     27.68 o 
 -12   8   5       87.98      109.53     15.14 o 
 -11   8   5      237.79      241.04     21.12 o 
 -10   8   5       31.50       20.99      8.00 o 
  -9   8   5      433.96      430.85     13.04 o 
  -8   8   5      662.30      592.69     10.50 o 
  -7   8   5      141.26      114.40      5.22 o 
  -6   8   5     2811.05     2692.26     28.62 o 
  -5   8   5     4023.00     4038.74     41.75 o 
  -4   8   5     2661.34     2560.47     18.55 o 
  -3   8   5     3835.93     3845.95     30.01 o 
  -2   8   5     2949.73     2792.03     24.57 o 
  -1   8   5      130.52      107.06      3.33 o 
   0   8   5     2237.20     2186.67     22.31 o 
   1   8   5     2632.00     2539.21     25.32 o 
   2   8   5     1136.50     1040.26     14.68 o 
   3   8   5     1566.84     1581.53     25.43 o 
   4   8   5     2258.38     2180.86     27.26 o 
   5   8   5      460.06      484.01     13.16 o 
   6   8   5      368.20      357.21     17.08 o 
   7   8   5      101.54       88.17     13.09 o 
   8   8   5      514.57      535.73     22.46 o 
   9   8   5      802.86      826.29     36.63 o 
 -12   9   5     1274.23     1333.26     41.69 o 
 -11   9   5      162.89      151.03     29.52 o 
 -10   9   5     1781.35     1830.48     31.80 o 
  -9   9   5      378.01      343.74     12.33 o 
  -8   9   5     2151.17     2115.45     23.71 o 
  -7   9   5        4.26        6.55      3.91 o 
  -6   9   5     2285.12     2286.55     21.89 o 
  -5   9   5      100.06       85.17      3.64 o 
  -4   9   5     1320.90     1305.99     11.91 o 
  -3   9   5      130.76      169.05      3.26 o 
  -2   9   5     2715.13     2730.43     28.55 o 
  -1   9   5       21.49       29.21      3.44 o 
   0   9   5     2804.93     2785.02     29.02 o 
   1   9   5      744.54      726.11     10.17 o 
   2   9   5     1040.36      951.69     12.69 o 
   3   9   5      144.12      143.34      4.92 o 
   4   9   5       41.01       41.10      4.76 o 
   5   9   5      409.32      403.72     12.51 o 
   6   9   5      481.09      446.08     18.46 o 
   7   9   5      604.28      696.45     23.62 o 
   8   9   5      491.73      525.83     43.06 o 
   9   9   5      124.91      124.99     22.89 o 
 -12  10   5      188.22      181.02     20.90 o 
 -11  10   5      414.44      431.01     46.47 o 
 -10  10   5       70.80       91.43     11.98 o 
  -9  10   5      772.50      740.95     18.20 o 
  -8  10   5      251.37      240.13      7.58 o 
  -7  10   5     1002.67      970.07     13.32 o 
  -6  10   5      582.21      577.95      9.15 o 
  -5  10   5     3167.16     3189.80     31.14 o 
  -4  10   5     1005.90     1040.67     11.84 o 
  -3  10   5     1661.31     1703.43     18.44 o 
  -2  10   5      651.03      625.19     13.23 o 
  -1  10   5       57.25       50.53      2.65 o 
   0  10   5       20.79       12.95      2.69 o 
   1  10   5       28.27       54.61     10.76 o 
   2  10   5       86.62       85.15      4.92 o 
   3  10   5        2.72        2.85      4.21 o 
   4  10   5        4.19        4.14      5.58 o 
   5  10   5       36.78       48.70      7.21 o 
   6  10   5      109.57       99.70     12.98 o 
   7  10   5      376.14      404.36     18.86 o 
   8  10   5      119.71      117.26     15.14 o 
 -12  11   5      164.73      196.57     20.06 o 
 -11  11   5      578.42      604.83     22.75 o 
 -10  11   5      191.26      180.85     11.26 o 
  -9  11   5      373.35      365.48     13.15 o 
  -8  11   5      711.36      696.82     26.79 o 
  -7  11   5     1043.49     1033.71     12.77 o 
  -6  11   5      886.18      894.83     12.05 o 
  -5  11   5     2587.67     2672.10     26.77 o 
  -4  11   5      121.27      149.76     10.64 o 
  -3  11   5     4573.75     4693.21     48.07 o 
  -2  11   5     2957.83     3035.96     34.18 o 
  -1  11   5     4914.75     5148.30     47.47 o 
   0  11   5     2893.84     2969.56     29.25 o 
   1  11   5     7292.88     7223.78     65.49 o 
   2  11   5     1568.18     1558.87     18.23 o 
   3  11   5     2028.60     2019.00     46.80 o 
   4  11   5      606.47      598.67     18.42 o 
   5  11   5     1996.78     2048.71     31.21 o 
   6  11   5      804.35      759.81     23.06 o 
   7  11   5     1172.14     1182.57     35.94 o 
   8  11   5       26.28       20.34     17.35 o 
 -12  12   5       54.63       70.76     15.13 o 
 -11  12   5        4.73       12.37      9.93 o 
 -10  12   5       83.35       74.64     18.44 o 
  -9  12   5      158.79      152.56     10.59 o 
  -8  12   5       65.19       64.73      6.49 o 
  -7  12   5     1236.32     1235.78     14.50 o 
  -6  12   5      246.23      237.25      6.31 o 
  -5  12   5     4703.37     4679.33     55.72 o 
  -4  12   5     1458.38     1442.44     23.87 o 
  -3  12   5     1151.84     1193.62     26.32 o 
  -2  12   5       43.96       60.23      5.17 o 
  -1  12   5       24.03       35.65      3.16 o 
   0  12   5        8.89       13.41      3.54 o 
   1  12   5      506.70      483.12      8.93 o 
   2  12   5      107.71      110.50      5.57 o 
   3  12   5        7.24        8.60      5.56 o 
   4  12   5        3.34        9.48      7.66 o 
   5  12   5       56.12       33.82     10.75 o 
   6  12   5       14.45        9.43     13.82 o 
   7  12   5        3.21       -8.39     12.15 o 
   8  12   5       19.22       28.60     15.93 o 
 -11  13   5        8.87        4.74     11.11 o 
 -10  13   5      294.09      299.21     14.54 o 
  -9  13   5       86.77       88.92      9.86 o 
  -8  13   5     1119.17     1114.60     17.74 o 
  -7  13   5        1.43        2.23      5.30 o 
  -6  13   5      854.29      856.81     13.93 o 
  -5  13   5      116.86      128.34      9.96 o 
  -4  13   5      396.75      410.82     14.72 o 
  -3  13   5      677.53      680.71     12.37 o 
  -2  13   5     3558.04     3455.17     37.37 o 
  -1  13   5       54.56       65.00      5.60 o 
   0  13   5     1901.40     1858.03     22.38 o 
   1  13   5       36.40       44.22      4.53 o 
   2  13   5       70.86       74.54      5.30 o 
   3  13   5      105.50      105.89      7.11 o 
   4  13   5        3.95        2.76      7.68 o 
   5  13   5      614.99      637.32     21.90 o 
   6  13   5       57.96       74.03     14.62 o 
   7  13   5      300.69      339.29     40.40 o 
   8  13   5        7.78       23.46     14.08 o 
 -11  14   5      224.39      231.34     20.19 o 
 -10  14   5       41.26       41.96     10.09 o 
  -9  14   5      639.81      692.78     17.73 o 
  -8  14   5        0.87        4.27      8.03 o 
  -7  14   5      319.97      331.05     10.20 o 
  -6  14   5      252.31      231.03     13.51 o 
  -5  14   5     1519.83     1514.27     30.17 o 
  -4  14   5      535.34      528.37     33.13 o 
  -3  14   5      945.10      946.30     14.89 o 
  -2  14   5     2349.36     2260.94     26.81 o 
  -1  14   5      735.64      699.69     12.63 o 
   0  14   5      714.63      673.95     17.67 o 
   1  14   5      188.93      195.28      6.79 o 
   2  14   5      803.57      754.48     16.81 o 
   3  14   5      238.03      205.21     11.01 o 
   4  14   5      327.26      314.79     13.25 o 
   5  14   5        2.86       -7.51     11.26 o 
   6  14   5        8.94        6.65     12.85 o 
   7  14   5       37.72       38.06     25.40 o 
 -11  15   5       92.05      101.03     14.76 o 
 -10  15   5      110.89      115.98     11.55 o 
  -9  15   5      166.03      183.95     11.87 o 
  -8  15   5      180.72      170.58     14.40 o 
  -7  15   5        3.11       -3.11      9.69 o 
  -6  15   5      762.31      745.35     21.15 o 
  -5  15   5       24.94       20.20      9.28 o 
  -4  15   5      813.06      815.66     17.19 o 
  -3  15   5        6.27        8.53      6.16 o 
  -2  15   5      247.79      230.31      8.42 o 
  -1  15   5      161.28      142.09      7.31 o 
   0  15   5        5.01        4.62      5.36 o 
   1  15   5        4.24        3.92      6.06 o 
   2  15   5       79.64       71.71      6.52 o 
   3  15   5       62.08       71.47      9.27 o 
   4  15   5        1.42        1.35      8.79 o 
   5  15   5       88.63      103.97     14.10 o 
   6  15   5       22.36       30.72     13.29 o 
   7  15   5        4.90        8.35     14.20 o 
 -10  16   5       56.00       67.06     20.46 o 
  -9  16   5      320.11      330.42     18.34 o 
  -8  16   5       42.78       47.34     11.90 o 
  -7  16   5      225.35      220.45     30.54 o 
  -6  16   5      353.69      370.32     17.08 o 
  -5  16   5     1048.05     1032.12     24.74 o 
  -4  16   5     1649.70     1697.92     27.19 o 
  -3  16   5     1906.27     1865.85     28.32 o 
  -2  16   5     3011.73     3085.50     35.20 o 
  -1  16   5     2292.74     2253.39     27.43 o 
   0  16   5     2157.64     2152.25     27.55 o 
   1  16   5     1161.75     1173.52     16.04 o 
   2  16   5     2528.80     2415.67     30.36 o 
   3  16   5      467.62      447.27     14.76 o 
   4  16   5     1741.40     1682.66     29.86 o 
   5  16   5       44.96       36.74     12.54 o 
   6  16   5      849.79      905.88     33.64 o 
   7  16   5        7.08       24.30     14.50 o 
 -10  17   5       89.47       81.74     21.72 o 
  -9  17   5        3.98      -10.73     16.85 o 
  -8  17   5      448.47      437.15     39.46 o 
  -7  17   5       80.69       95.08     12.74 o 
  -6  17   5      262.99      242.43     15.24 o 
  -5  17   5        1.91       -3.32      9.86 o 
  -4  17   5      135.55      123.88      9.65 o 
  -3  17   5        3.85       11.33      7.45 o 
  -2  17   5      189.05      191.34      8.89 o 
  -1  17   5      165.98      189.82      9.49 o 
   0  17   5       62.85       80.47      8.32 o 
   1  17   5       13.04       18.87      6.88 o 
   2  17   5        8.33       14.23      8.28 o 
   3  17   5        3.13       -0.52     18.02 o 
   4  17   5       36.01       39.83     10.23 o 
   5  17   5      158.42      121.18     15.21 o 
   6  17   5       31.67       45.66     14.37 o 
  -9  18   5      340.12      365.15     29.11 o 
  -8  18   5       14.16       11.24     17.56 o 
  -7  18   5      783.62      781.00     25.13 o 
  -6  18   5        7.10        4.58     10.90 o 
  -5  18   5      953.79      951.47     30.83 o 
  -4  18   5       46.92       38.32      8.88 o 
  -3  18   5      714.18      719.16     17.09 o 
  -2  18   5       10.39        5.62      6.75 o 
  -1  18   5      452.72      468.10     12.53 o 
   0  18   5      175.30      168.34      7.89 o 
   1  18   5      615.17      582.61     16.59 o 
   2  18   5      385.38      372.70     14.49 o 
   3  18   5      223.03      266.81     29.08 o 
   4  18   5       83.99       80.54     11.15 o 
   5  18   5        7.28       18.61     13.41 o 
   6  18   5      157.49      180.46     37.53 o 
  -9  19   5       48.54       35.09     21.21 o 
  -8  19   5      472.11      481.64     32.44 o 
  -7  19   5      123.82      167.39     22.73 o 
  -6  19   5     1018.35      945.24     37.68 o 
  -5  19   5      158.24      172.03     11.69 o 
  -4  19   5     1242.99     1283.86     34.60 o 
  -3  19   5       85.93       86.36     10.05 o 
  -2  19   5       88.90       78.01      8.01 o 
  -1  19   5      866.29      863.62     16.41 o 
   0  19   5      103.99      107.73      7.58 o 
   1  19   5     1088.44     1050.54     28.57 o 
   2  19   5      395.94      390.97     14.96 o 
   3  19   5      614.51      645.23     19.12 o 
   4  19   5      181.08      191.84     16.50 o 
   5  19   5      416.35      412.27     21.89 o 
  -8  20   5       10.73       28.78     20.56 o 
  -7  20   5      221.93      212.84     23.87 o 
  -6  20   5        0.16       12.25     12.67 o 
  -5  20   5      231.72      207.73     16.73 o 
  -4  20   5      350.72      353.98     14.37 o 
  -3  20   5      601.63      553.09     18.66 o 
  -2  20   5      188.15      210.21     12.41 o 
  -1  20   5      675.74      656.35     19.30 o 
   0  20   5       89.56       64.15      8.28 o 
   1  20   5      781.84      742.85     18.86 o 
   2  20   5      118.58      105.85     11.09 o 
   3  20   5      225.94      244.14     13.85 o 
   4  20   5      154.90      165.32     16.87 o 
  -7  21   5      109.69      108.27     16.63 o 
  -6  21   5      188.60      200.36     17.11 o 
  -5  21   5      675.36      667.79     47.49 o 
  -4  21   5      766.22      791.13     25.69 o 
  -3  21   5      768.91      785.72     33.25 o 
  -2  21   5      484.64      488.51     27.27 o 
  -1  21   5     1317.10     1282.77     18.57 o 
   0  21   5      668.66      669.64     27.58 o 
   1  21   5      284.90      260.54     13.64 o 
   2  21   5      120.68      130.52     11.87 o 
   3  21   5      609.35      655.20     19.15 o 
   4  21   5       43.04       34.69     14.86 o 
  -7  22   5       17.78       20.86     16.03 o 
  -6  22   5        7.63       -0.89     13.86 o 
  -5  22   5       17.25        6.87     13.35 o 
  -4  22   5       42.19       40.59     13.37 o 
  -3  22   5       14.50        1.03     12.88 o 
  -2  22   5        9.82      -11.66     11.66 o 
  -1  22   5       85.94       78.76     13.26 o 
   0  22   5      121.40      137.20     11.64 o 
   1  22   5       17.04        8.77     10.83 o 
   2  22   5      122.12      134.16     12.58 o 
   3  22   5        8.23        9.12     11.16 o 
  -6  23   5      291.64      310.35     30.24 o 
  -5  23   5       68.98       76.36     15.20 o 
  -4  23   5      699.31      736.51     25.10 o 
  -3  23   5      342.40      359.88     19.87 o 
  -2  23   5      975.00      949.61     27.30 o 
   0  23   5      707.20      735.28     37.07 o 
   1  23   5      179.57      177.64     24.98 o 
   2  23   5        4.88        8.81     15.34 o 
  -4  24   5        2.94        6.90     15.10 o 
  -3  24   5       55.86       57.54     15.28 o 
  -2  24   5       17.41       14.63     13.80 o 
 -13   0   6      144.35      118.04     21.17 o 
 -12   0   6      480.95      504.64     29.58 o 
 -11   0   6     1355.16     1254.35     41.17 o 
 -10   0   6     1737.19     1722.48     33.45 o 
  -9   0   6     2126.69     2189.00     31.89 o 
  -8   0   6     2737.69     2715.91     37.17 o 
  -7   0   6      850.02      779.91     10.00 o 
  -6   0   6     3251.67     3133.38     30.06 o 
  -5   0   6      348.18      278.13      5.84 o 
  -4   0   6     1767.03     1712.51     19.58 o 
  -3   0   6     1111.38     1083.80     12.46 o 
  -2   0   6      206.30      216.07      4.59 o 
  -1   0   6      710.09      600.13      9.36 o 
   0   0   6     2939.10     3343.70     31.44 o 
   1   0   6     4023.93     4119.60     35.59 o 
   2   0   6      351.67      336.24     10.51 o 
   3   0   6     2755.20     2786.68     36.60 o 
   4   0   6       33.75       33.41      5.43 o 
   5   0   6      608.74      643.60     14.45 o 
   6   0   6       36.57       48.01      9.43 o 
   7   0   6       15.01       16.69     14.56 o 
   8   0   6       97.03       71.35     17.95 o 
   9   0   6       54.36        3.42     17.66 o 
 -13   1   6        4.45       18.62     12.79 o 
 -12   1   6       55.52       68.64     12.49 o 
 -11   1   6       16.01        5.63     10.57 o 
 -10   1   6      297.93      298.53     11.27 o 
  -9   1   6       33.97       26.00      4.49 o 
  -8   1   6      397.67      400.27      6.11 o 
  -7   1   6      711.51      712.02      7.15 o 
  -6   1   6     1288.39     1250.45     10.31 o 
  -5   1   6     1394.99     1503.48     11.72 o 
  -4   1   6     3192.26     3279.53     24.67 o 
  -3   1   6      477.01      540.09      5.55 o 
  -2   1   6     3340.74     3295.89     23.67 o 
  -1   1   6     2373.12     2614.73     20.36 o 
   0   1   6     1926.08     1907.03     12.84 o 
   1   1   6     1274.11     1402.87     10.08 o 
   2   1   6      445.34      412.94      4.97 o 
   3   1   6       23.95       22.56      2.98 o 
   4   1   6       97.02       77.61      4.44 o 
   5   1   6      113.62      117.32      5.51 o 
   6   1   6       31.61       29.82      6.35 o 
   7   1   6        5.80       10.62     10.43 o 
   8   1   6       12.18        8.65     11.61 o 
   9   1   6        1.17       -8.69     13.22 o 
 -13   2   6        6.42      -12.65     12.97 o 
 -12   2   6      118.68      127.60     13.76 o 
 -11   2   6       29.94       44.94     11.00 o 
 -10   2   6      146.29      149.29      9.10 o 
  -9   2   6      636.45      653.87     12.48 o 
  -8   2   6       91.64       88.24      3.90 o 
  -7   2   6     4066.75     4005.11     30.64 o 
  -6   2   6       83.50       77.99      2.54 o 
  -5   2   6     9316.36     9604.69     64.57 o 
  -4   2   6      594.25      618.47      5.52 o 
  -3   2   6     8732.70     8990.25     58.42 o 
  -2   2   6      726.80      828.61      7.23 o 
  -1   2   6     3837.45     3642.67     29.18 o 
   0   2   6      188.19      193.73      3.19 o 
   1   2   6     3928.19     3707.57     27.71 o 
   2   2   6       60.69       64.39      2.88 o 
   3   2   6     2888.77     2708.65     23.87 o 
   4   2   6      524.32      567.85      8.19 o 
   5   2   6     2483.71     2383.46     23.59 o 
   6   2   6      183.74      199.36      8.50 o 
   7   2   6      305.53      290.77     15.22 o 
   8   2   6      189.93      162.81     14.49 o 
   9   2   6       60.83       92.91     14.51 o 
 -13   3   6      310.18      333.87     19.85 o 
 -12   3   6       26.12       31.17     18.41 o 
 -11   3   6      445.61      444.13     18.97 o 
 -10   3   6      370.30      339.80     10.76 o 
  -9   3   6     1552.78     1542.45     21.37 o 
  -8   3   6     1770.95     1760.74     16.50 o 
  -7   3   6     1658.42     1702.10     14.67 o 
  -6   3   6     7771.67     8044.15     54.60 o 
  -5   3   6     2509.25     2672.93     18.40 o 
  -4   3   6    12757.64    13527.59     79.52 o 
  -3   3   6     1715.68     1937.69     14.44 o 
  -2   3   6    14162.98    14953.69    100.84 o 
  -1   3   6       26.78       25.63      1.61 o 
   0   3   6     9173.95     9772.43     69.71 o 
   1   3   6      204.65      184.56      3.76 o 
   2   3   6     4103.50     4110.60     30.88 o 
   3   3   6     1220.28     1057.89     11.26 o 
   4   3   6     3387.29     3300.49     28.40 o 
   5   3   6      948.68      879.87     11.81 o 
   6   3   6      964.62      948.42     23.11 o 
   7   3   6      824.07      872.79     23.49 o 
   8   3   6      218.09      222.82     15.28 o 
   9   3   6       35.89       51.60     19.62 o 
 -13   4   6      119.83      113.00     15.36 o 
 -12   4   6      427.93      412.60     36.81 o 
 -11   4   6        6.43       16.06     19.83 o 
 -10   4   6      212.76      208.99     10.61 o 
  -9   4   6      880.12      835.67     11.38 o 
  -8   4   6      263.72      253.45      6.30 o 
  -7   4   6     2528.51     2557.68     23.72 o 
  -6   4   6       14.96       12.75      1.39 o 
  -5   4   6     5815.25     6127.00     41.88 o 
  -4   4   6     1199.92     1359.61     10.11 o 
  -3   4   6     7164.96     7522.63     49.21 o 
  -2   4   6      136.01      146.91      6.21 o 
  -1   4   6     7336.94     7762.17     57.16 o 
   0   4   6     1403.82     1484.56     12.30 o 
   1   4   6     1132.96     1177.14      9.90 o 
   2   4   6      201.10      209.32      4.41 o 
   3   4   6      199.87      184.13      4.58 o 
   4   4   6      169.61      163.54      5.39 o 
   5   4   6      744.27      668.17     11.49 o 
   6   4   6        1.00        7.57      7.69 o 
   7   4   6       34.98       31.50      8.77 o 
   8   4   6        1.74      -14.45     16.76 o 
   9   4   6       48.19       68.70     19.17 o 
 -13   5   6      785.66      877.93     39.67 o 
 -12   5   6      220.76      206.05     16.18 o 
 -11   5   6      160.93      210.97     14.62 o 
 -10   5   6     1153.55     1128.42     21.28 o 
  -9   5   6       65.37       89.27      6.35 o 
  -8   5   6     1820.38     1741.29     26.10 o 
  -7   5   6      583.62      569.94      8.46 o 
  -6   5   6     1963.23     1927.83     18.37 o 
  -5   5   6     1227.21     1166.29     13.12 o 
  -4   5   6      157.85      116.44      3.52 o 
  -3   5   6      492.39      604.61      9.10 o 
  -2   5   6     1456.19     1357.61     17.40 o 
  -1   5   6        5.15        8.73      1.32 o 
   0   5   6     1639.83     1599.24     14.27 o 
   1   5   6      221.64      230.02      3.74 o 
   2   5   6      410.57      386.05      5.62 o 
   3   5   6     1556.18     1532.15     17.91 o 
   4   5   6      144.10      154.10      7.12 o 
   5   5   6     1074.37      999.47     26.43 o 
   6   5   6      520.63      543.34     19.60 o 
   7   5   6       93.87       75.37     12.16 o 
   8   5   6      204.95      232.85     23.47 o 
   9   5   6        6.66       -1.44     18.88 o 
 -13   6   6        0.96        7.54     17.00 o 
 -12   6   6        0.20        8.95     11.28 o 
 -11   6   6      236.17      232.12     15.09 o 
 -10   6   6       55.26       51.82     10.84 o 
  -9   6   6       77.83       84.14      5.23 o 
  -8   6   6     1115.89     1101.20     13.20 o 
  -7   6   6     1730.33     1727.97     17.53 o 
  -6   6   6       51.24       47.65      3.47 o 
  -5   6   6     3117.58     3124.67     25.16 o 
  -4   6   6      293.19      329.00      4.21 o 
  -3   6   6     4137.96     4390.95     34.24 o 
  -2   6   6        4.84        6.86      2.11 o 
  -1   6   6     1021.30     1063.65     15.41 o 
   0   6   6       10.79        9.30      1.74 o 
   1   6   6     1670.22     1651.53     12.90 o 
   2   6   6      118.75      125.13      3.92 o 
   3   6   6      722.85      716.38      8.95 o 
   4   6   6        4.98        9.74      3.83 o 
   5   6   6       23.29       39.75      6.05 o 
   6   6   6       15.25       -1.08     19.80 o 
   7   6   6      106.13      116.47     13.27 o 
   8   6   6       37.26       21.84     18.61 o 
   9   6   6        1.18       -4.07     18.95 o 
 -13   7   6       19.91       33.42     13.83 o 
 -12   7   6      287.32      302.17     18.23 o 
 -11   7   6       16.58        7.20     18.85 o 
 -10   7   6     1514.02     1539.37     21.71 o 
  -9   7   6       76.05       78.67      6.62 o 
  -8   7   6     2170.72     2121.16     23.55 o 
  -7   7   6      794.60      818.52     10.59 o 
  -6   7   6     6673.13     6670.89     55.93 o 
  -5   7   6     1311.22     1314.99     12.86 o 
  -4   7   6     9302.99     9440.00     60.84 o 
  -3   7   6      143.61      158.73      3.72 o 
  -2   7   6    14162.55    14691.26    177.88 o 
  -1   7   6      192.40      229.19     13.85 o 
   0   7   6    15379.56    15301.57    149.88 o 
   1   7   6      490.61      434.65      6.91 o 
   2   7   6    18784.04    18241.92    147.26 o 
   3   7   6      362.29      346.82      7.14 o 
   4   7   6     3601.08     3421.90     39.92 o 
   5   7   6      383.55      366.35     10.66 o 
   6   7   6      535.98      549.59     22.17 o 
   7   7   6      199.08      175.43     16.84 o 
   8   7   6       15.15       44.12     17.87 o 
 -13   8   6      209.25      205.81     17.93 o 
 -12   8   6      413.19      416.85     20.50 o 
 -11   8   6      154.67      168.38     14.67 o 
 -10   8   6     1679.29     1695.72     27.20 o 
  -9   8   6       80.45       73.14      7.85 o 
  -8   8   6     1594.36     1514.69     18.49 o 
  -7   8   6      626.43      584.49      9.79 o 
  -6   8   6     1047.07     1078.42     12.31 o 
  -5   8   6     1100.29     1071.80      9.30 o 
  -4   8   6      906.86      951.36      8.18 o 
  -3   8   6     1059.21     1106.06     11.11 o 
  -2   8   6        5.04        9.46      2.32 o 
  -1   8   6      763.50      740.35     10.08 o 
   0   8   6      753.00      764.01     11.66 o 
   1   8   6     1265.31     1218.13     14.65 o 
   2   8   6      348.97      351.83      6.89 o 
   3   8   6     1875.43     1824.35     18.79 o 
   4   8   6        3.35        0.34      4.88 o 
   5   8   6      729.85      641.92     21.00 o 
   6   8   6       88.40       86.25     13.16 o 
   7   8   6      214.48      183.40     15.64 o 
   8   8   6      184.93      164.38     15.83 o 
 -12   9   6      684.54      716.73     31.69 o 
 -11   9   6      713.46      733.24     54.65 o 
 -10   9   6      693.51      692.39     20.76 o 
  -9   9   6      272.59      253.69     10.98 o 
  -8   9   6      441.98      427.55      9.96 o 
  -7   9   6       44.54       35.72      4.25 o 
  -6   9   6     4067.98     4028.07     35.42 o 
  -5   9   6      401.58      396.81      6.48 o 
  -4   9   6     3344.87     3503.90     28.11 o 
  -3   9   6       36.57       39.92      3.65 o 
  -2   9   6      389.63      406.00      6.67 o 
  -1   9   6      268.51      275.85      5.60 o 
   0   9   6       18.25       15.89      3.87 o 
   1   9   6     2046.20     1997.17     21.40 o 
   2   9   6     2981.62     3044.44     34.11 o 
   3   9   6      770.16      746.52     14.41 o 
   4   9   6      753.03      740.59     12.47 o 
   5   9   6       95.27       87.60     11.48 o 
   6   9   6      305.38      331.94     23.94 o 
   7   9   6       20.68       21.06     11.96 o 
   8   9   6      145.52      143.11     15.36 o 
 -12  10   6       60.77       71.84     14.52 o 
 -11  10   6       26.21       27.32     11.75 o 
 -10  10   6      277.24      296.72     12.78 o 
  -9  10   6      683.26      683.51     16.62 o 
  -8  10   6      431.50      437.79      9.52 o 
  -7  10   6     1932.52     1937.03     21.76 o 
  -6  10   6      101.49       95.02      3.87 o 
  -5  10   6     4698.66     4717.33     40.51 o 
  -4  10   6      242.17      246.92      6.12 o 
  -3  10   6     4976.53     4928.60     45.64 o 
  -2  10   6        3.65       12.60      2.64 o 
  -1  10   6     1972.61     1846.61     19.70 o 
   0  10   6      242.18      246.94     12.66 o 
   1  10   6       75.09       79.73      4.82 o 
   2  10   6      224.04      209.08      6.80 o 
   3  10   6       44.14       45.88      6.20 o 
   4  10   6       67.67       66.72      6.56 o 
   5  10   6      320.13      333.60     26.17 o 
   6  10   6      123.07      126.08     15.73 o 
   7  10   6       39.70       36.86     13.51 o 
   8  10   6       37.58       30.73     14.44 o 
 -12  11   6       48.79       26.74     18.09 o 
 -11  11   6       55.78       57.48     11.21 o 
 -10  11   6      300.02      272.47     15.65 o 
  -9  11   6       66.88       62.56      8.78 o 
  -8  11   6      259.68      256.76      7.95 o 
  -7  11   6       41.02       41.49      4.60 o 
  -6  11   6       55.73       48.92      3.80 o 
  -5  11   6      456.76      448.14      7.08 o 
  -4  11   6       20.15       16.51      3.29 o 
  -3  11   6       12.33       15.85      3.19 o 
  -2  11   6        5.85       13.74      3.18 o 
  -1  11   6       32.80       24.72      3.65 o 
   0  11   6      341.74      361.05      8.48 o 
   1  11   6       81.88       84.00      5.15 o 
   2  11   6      239.51      222.50      7.46 o 
   3  11   6       42.49       44.05      6.26 o 
   4  11   6      188.35      214.94     11.63 o 
   5  11   6       16.24       22.17     11.59 o 
   6  11   6       27.79       32.99     12.18 o 
   7  11   6        1.17       27.40     13.47 o 
   8  11   6        4.03       37.67     14.79 o 
 -12  12   6       69.59       79.23     14.82 o 
 -11  12   6       10.24       17.20      8.66 o 
 -10  12   6       63.49       69.79     10.39 o 
  -9  12   6     1962.10     1967.90     30.48 o 
  -8  12   6      708.50      716.07     14.02 o 
  -7  12   6     3294.80     3227.06     30.46 o 
  -6  12   6      491.48      508.81      9.42 o 
  -5  12   6     3754.72     3616.79     40.02 o 
  -4  12   6      711.87      753.29     15.05 o 
  -3  12   6     7137.76     7139.67     64.89 o 
  -2  12   6       19.55       13.48      3.46 o 
  -1  12   6    12576.66    12527.12    110.61 o 
   0  12   6      123.65      112.58      5.74 o 
   1  12   6     5378.92     5331.79     50.24 o 
   2  12   6       52.93       44.92      5.08 o 
   3  12   6     2329.09     2263.58     45.09 o 
   4  12   6      357.29      361.88     23.10 o 
   5  12   6     2441.83     2422.21     45.52 o 
   6  12   6      134.61      129.39     15.15 o 
   7  12   6      505.67      501.21     22.53 o 
 -11  13   6      189.21      214.89     11.52 o 
 -10  13   6        5.76       17.91      9.16 o 
  -9  13   6        6.67       15.53      8.21 o 
  -8  13   6       68.38       56.17      8.39 o 
  -7  13   6      300.11      290.83      7.74 o 
  -6  13   6      141.41      142.44      7.07 o 
  -5  13   6      823.85      803.02     21.70 o 
  -4  13   6       13.08        9.58      6.36 o 
  -3  13   6     1320.57     1303.68     18.06 o 
  -2  13   6       60.43       53.35      4.13 o 
  -1  13   6      651.17      626.68     10.26 o 
   0  13   6      103.53      113.46      5.33 o 
   1  13   6        2.35        2.63      4.45 o 
   2  13   6      932.10      869.91     13.51 o 
   3  13   6      204.75      212.96     13.55 o 
   4  13   6      175.02      156.29     11.19 o 
   5  13   6      275.92      270.57     17.17 o 
   6  13   6       66.67       64.04     14.25 o 
   7  13   6      107.66      104.86     16.10 o 
 -11  14   6       44.17       50.51      9.41 o 
 -10  14   6      306.11      285.73     13.92 o 
  -9  14   6      551.11      538.28     32.36 o 
  -8  14   6      619.76      600.82     20.38 o 
  -7  14   6      394.42      420.70     10.52 o 
  -6  14   6      954.81      963.89     25.29 o 
  -5  14   6       31.17       29.97      7.72 o 
  -4  14   6      391.89      394.86     14.38 o 
  -3  14   6       70.38       66.85      6.23 o 
  -2  14   6       20.34       25.67      6.91 o 
  -1  14   6      108.53      128.31      5.79 o 
   0  14   6      165.74      156.79      6.23 o 
   1  14   6      669.63      661.81     11.77 o 
   2  14   6        0.38        0.84      5.88 o 
   3  14   6      465.75      420.56     14.99 o 
   4  14   6      117.97      118.48     11.26 o 
   5  14   6      278.21      265.84     17.03 o 
   6  14   6      134.35      128.36     20.88 o 
   7  14   6        3.84       -2.33     19.97 o 
 -11  15   6       42.85       44.61     11.74 o 
 -10  15   6      250.27      258.18     17.74 o 
  -9  15   6       23.15       35.36     11.54 o 
  -8  15   6      893.83      885.05     24.54 o 
  -7  15   6       26.79       27.22      7.58 o 
  -6  15   6     1676.10     1661.60     27.27 o 
  -5  15   6        7.01        4.05      7.09 o 
  -4  15   6     2157.90     2224.21     32.38 o 
  -3  15   6       73.87       81.64      6.84 o 
  -2  15   6     1511.94     1508.05     20.76 o 
  -1  15   6        1.35        9.84      5.89 o 
   0  15   6     1856.83     1886.00     19.63 o 
   1  15   6       44.12       56.54      6.06 o 
   2  15   6     1628.49     1654.39     27.37 o 
   3  15   6       25.10       26.59      8.69 o 
   4  15   6      366.47      359.43     14.61 o 
   5  15   6        3.30        1.70     12.79 o 
   6  15   6      174.13      157.21     16.04 o 
 -10  16   6       63.76       64.01     11.98 o 
  -9  16   6       14.53       -1.50     12.10 o 
  -8  16   6      204.06      211.70     15.22 o 
  -7  16   6        4.54        5.80      8.82 o 
  -6  16   6        6.14       25.49      8.88 o 
  -5  16   6       47.02       31.46      9.47 o 
  -4  16   6      607.29      613.67     15.73 o 
  -3  16   6      180.36      172.14      8.47 o 
  -2  16   6     1833.51     1810.96     23.91 o 
  -1  16   6       44.08       30.34      6.60 o 
   0  16   6      190.11      201.99      7.94 o 
   1  16   6      118.13      125.57      9.24 o 
   2  16   6       15.46       18.83      8.67 o 
   3  16   6      105.28      112.71     10.64 o 
   4  16   6        0.51       14.90     10.04 o 
   5  16   6        1.77       27.59     13.91 o 
   6  16   6       33.56       30.12     13.81 o 
 -10  17   6       87.36       77.25     15.59 o 
  -9  17   6      301.46      314.27     15.91 o 
  -8  17   6      286.97      297.88     14.70 o 
  -7  17   6      330.07      341.94     14.75 o 
  -6  17   6     1505.14     1557.89     27.38 o 
  -5  17   6      199.51      186.50     11.15 o 
  -4  17   6     4227.82     4247.49     62.45 o 
  -3  17   6      465.64      455.18     13.89 o 
  -2  17   6     3334.46     3297.39     40.30 o 
  -1  17   6        0.43        1.33      6.87 o 
   0  17   6     2399.71     2357.25     26.23 o 
   1  17   6      502.30      529.55     12.79 o 
   2  17   6     1343.97     1310.23     24.46 o 
   3  17   6     1095.46     1036.15     22.04 o 
   4  17   6     1250.69     1319.21     30.12 o 
   5  17   6      287.50      293.42     18.93 o 
   6  17   6      691.12      699.24     40.17 o 
  -9  18   6       44.44       53.37     14.00 o 
  -8  18   6        6.52       17.23     10.64 o 
  -7  18   6       77.26       65.82     10.57 o 
  -6  18   6       74.51       59.40     10.08 o 
  -5  18   6      113.11      115.01     10.97 o 
  -4  18   6      232.17      238.88     12.32 o 
  -3  18   6       43.20       43.38      8.88 o 
  -2  18   6      101.43      106.36      8.09 o 
  -1  18   6      153.61      130.82      8.61 o 
   0  18   6      116.83      127.44      7.64 o 
   1  18   6        6.19        5.34      8.54 o 
   2  18   6        0.89        2.42      9.84 o 
   3  18   6        2.78       -2.41     10.10 o 
   4  18   6       19.10       41.86     11.48 o 
   5  18   6       47.92       41.19     23.28 o 
  -9  19   6      318.61      302.67     20.12 o 
  -8  19   6      325.09      281.66     27.39 o 
  -7  19   6      206.00      216.42     17.49 o 
  -6  19   6      832.77      847.06     29.40 o 
  -5  19   6       66.77       68.47     10.28 o 
  -4  19   6      645.20      702.19     18.72 o 
  -3  19   6      122.24      127.54     10.50 o 
  -2  19   6       30.06       21.34      7.58 o 
  -1  19   6        0.36        0.93      7.41 o 
   0  19   6       27.40       16.33      6.60 o 
   1  19   6        0.20        9.24      9.01 o 
   2  19   6       12.98       14.56      9.98 o 
   3  19   6       10.28       -4.46     10.01 o 
   4  19   6       89.60       87.95     15.38 o 
   5  19   6       35.48       15.07     14.41 o 
  -8  20   6        9.67        1.81     16.92 o 
  -7  20   6      744.06      756.29     40.35 o 
  -6  20   6        6.28        4.16     12.56 o 
  -5  20   6     1013.25      991.74     22.54 o 
  -4  20   6      189.75      191.95     12.16 o 
  -3  20   6     1296.43     1307.53     24.84 o 
  -2  20   6      140.92      134.92     10.69 o 
  -1  20   6      925.22      941.18     15.96 o 
   0  20   6       88.75       87.59     11.67 o 
   1  20   6     1293.49     1285.31     25.36 o 
   2  20   6      142.79      151.38     13.77 o 
   3  20   6     1506.12     1472.96     41.57 o 
   4  20   6       22.52       32.05     22.81 o 
  -8  21   6      122.60      141.33     18.21 o 
  -7  21   6      149.55      127.22     16.27 o 
  -6  21   6      299.27      291.77     18.74 o 
  -5  21   6      257.52      242.15     17.98 o 
  -4  21   6      134.24      142.05     12.00 o 
  -3  21   6        9.99        8.57      9.62 o 
  -2  21   6      296.75      341.66     14.32 o 
  -1  21   6      124.35      121.94      8.73 o 
   0  21   6     1095.47     1152.47     23.76 o 
   1  21   6       71.98       65.47     11.22 o 
   2  21   6      770.67      775.62     28.77 o 
   3  21   6       69.05       84.28     12.33 o 
  -7  22   6      358.71      391.73     21.54 o 
  -6  22   6      569.66      564.66     45.78 o 
  -5  22   6       68.66       71.15     14.98 o 
  -4  22   6       57.98       54.11     21.89 o 
  -3  22   6      590.65      619.53     32.86 o 
  -2  22   6       15.79       20.22     10.89 o 
  -1  22   6     1018.68     1024.09     19.10 o 
   0  22   6       26.40       29.44     11.56 o 
   1  22   6      748.82      729.41     20.05 o 
   2  22   6        1.10        0.78     13.88 o 
  -5  23   6        0.06      -14.53     14.53 o 
  -4  23   6        1.70       22.08     14.56 o 
  -3  23   6      165.06      178.26     16.94 o 
  -2  23   6       44.62       42.93     13.93 o 
   0  23   6      134.86      138.27     15.56 o 
   1  23   6        0.59        4.25     11.05 o 
  -3  24   6      265.37      239.45     18.60 o 
  -2  24   6      157.83      158.48     16.44 o 
 -13   1   7      156.42      160.66     15.55 o 
 -12   1   7      174.26      178.88     20.00 o 
 -11   1   7      590.11      612.52     26.44 o 
 -10   1   7      379.95      380.16     24.70 o 
  -9   1   7     2270.83     2260.15     25.19 o 
  -8   1   7     1222.03     1221.59     11.66 o 
  -7   1   7     2864.69     2841.05     21.02 o 
  -6   1   7      103.16      127.60      3.32 o 
  -5   1   7     5166.43     5230.23     38.61 o 
  -4   1   7      446.25      429.18      5.12 o 
  -3   1   7     6999.40     7203.65     56.26 o 
  -2   1   7     5363.51     5528.22     41.07 o 
  -1   1   7     6542.33     6776.86     46.82 o 
   0   1   7     3311.02     3156.86     19.64 o 
   1   1   7     1600.76     1551.47     11.79 o 
   2   1   7     2606.01     2728.32     20.57 o 
   3   1   7      212.26      189.30      5.31 o 
   4   1   7     1195.84     1240.13     14.63 o 
   5   1   7       35.77       31.25      5.39 o 
   6   1   7      395.20      421.83     23.71 o 
   7   1   7        3.50        3.10     10.71 o 
   8   1   7      264.16      310.74     17.65 o 
 -13   2   7       12.75        8.47     12.94 o 
 -12   2   7      199.60      201.32     15.04 o 
 -11   2   7      557.15      487.17     37.35 o 
 -10   2   7     1008.28      993.95     16.62 o 
  -9   2   7     1689.53     1682.12     22.59 o 
  -8   2   7     1554.77     1491.53     13.60 o 
  -7   2   7     1903.63     1936.07     15.18 o 
  -6   2   7     1766.58     1701.14     13.40 o 
  -5   2   7      457.73      398.37      5.02 o 
  -4   2   7     1134.12     1048.53      8.81 o 
  -3   2   7     1401.37     1439.78     11.94 o 
  -2   2   7     3855.63     4045.93     27.20 o 
  -1   2   7       54.83       40.59      2.61 o 
   0   2   7     1131.54      972.80      8.39 o 
   1   2   7     1282.17     1223.06     11.53 o 
   2   2   7     1394.70     1344.19     12.34 o 
   3   2   7     2315.71     2112.93     20.18 o 
   4   2   7     1060.11     1045.00     15.88 o 
   5   2   7     1259.24     1253.88     25.35 o 
   6   2   7      606.50      626.88     16.25 o 
   7   2   7       65.75       70.92     12.00 o 
   8   2   7       40.41       45.13     18.17 o 
 -13   3   7       32.56       24.29     13.17 o 
 -12   3   7      149.01      138.52     14.47 o 
 -11   3   7      958.64      956.33     24.91 o 
 -10   3   7       44.36       41.47      6.25 o 
  -9   3   7      992.05      928.42     11.98 o 
  -8   3   7      331.38      334.77      9.13 o 
  -7   3   7     1269.03     1189.27     11.18 o 
  -6   3   7      979.71      937.91      8.45 o 
  -5   3   7     6414.23     6357.34     41.52 o 
  -4   3   7     1376.52     1304.76     11.89 o 
  -3   3   7     7564.60     7769.42     56.17 o 
  -2   3   7     3263.82     3307.25     25.03 o 
  -1   3   7     5242.09     5380.56     39.32 o 
   0   3   7      972.79      927.28      9.17 o 
   1   3   7     4219.78     4192.47     31.38 o 
   2   3   7     1343.29     1268.12     11.89 o 
   3   3   7     3322.60     3078.13     24.88 o 
   4   3   7      355.17      355.61      9.59 o 
   5   3   7      187.93      179.31      7.18 o 
   6   3   7      516.43      488.69     15.10 o 
   7   3   7      126.40      175.84     20.64 o 
   8   3   7      296.09      297.74     25.50 o 
 -13   4   7      136.21      157.13     15.92 o 
 -12   4   7      541.41      540.44     20.31 o 
 -11   4   7      195.68      218.47     14.94 o 
 -10   4   7      800.32      800.57     19.03 o 
  -9   4   7       47.80       58.08      4.60 o 
  -8   4   7     1376.43     1390.41     15.14 o 
  -7   4   7       45.43       45.47      3.57 o 
  -6   4   7     1429.67     1389.14     11.26 o 
  -5   4   7      283.13      287.79      4.39 o 
  -4   4   7      192.86      155.78      4.20 o 
  -3   4   7     2641.58     2908.91     22.24 o 
  -2   4   7      461.50      396.37      6.85 o 
  -1   4   7     3553.73     3792.91     26.49 o 
   0   4   7     1693.04     1528.70     12.96 o 
   1   4   7     1757.80     1835.28     16.19 o 
   2   4   7     1237.97     1234.50     11.65 o 
   3   4   7      232.23      216.85      5.40 o 
   4   4   7       34.55       36.62      3.63 o 
   5   4   7      897.88      992.35     22.92 o 
   6   4   7      282.65      262.39     15.18 o 
   7   4   7     1041.35     1072.85     39.22 o 
   8   4   7      199.19      183.39     23.10 o 
 -13   5   7        7.42        5.90     12.53 o 
 -12   5   7       60.75       60.35     12.99 o 
 -11   5   7      142.54      120.95     21.34 o 
 -10   5   7       14.23       21.41      7.45 o 
  -9   5   7        0.84        5.95      4.07 o 
  -8   5   7       47.94       48.29      4.20 o 
  -7   5   7      111.16      100.30      4.28 o 
  -6   5   7      545.16      572.52      7.22 o 
  -5   5   7       33.71       28.80      2.51 o 
  -4   5   7     1673.53     1830.22     15.19 o 
  -3   5   7      146.51      177.98      2.84 o 
  -2   5   7      189.61      198.10      3.32 o 
  -1   5   7       64.80       93.21      2.92 o 
   0   5   7      507.87      490.10      5.72 o 
   1   5   7      113.58      120.63      3.99 o 
   2   5   7      498.24      457.92      6.46 o 
   3   5   7      235.62      216.02      6.68 o 
   4   5   7      178.74      179.62      6.24 o 
   5   5   7      105.14       93.81     15.45 o 
   6   5   7       23.49       42.21     11.11 o 
   7   5   7        0.09        8.44     11.90 o 
   8   5   7      141.56      172.30     23.07 o 
 -13   6   7        6.62       15.70     13.77 o 
 -12   6   7      683.75      743.54     25.03 o 
 -11   6   7       20.01       27.90     11.14 o 
 -10   6   7     1100.64     1167.48     20.97 o 
  -9   6   7        6.05        6.72      4.26 o 
  -8   6   7     5432.13     5346.48     46.41 o 
  -7   6   7       33.84       32.68      3.60 o 
  -6   6   7     5244.48     4943.98     42.22 o 
  -5   6   7     1070.45     1016.00     10.16 o 
  -4   6   7     4299.98     4186.66     31.02 o 
  -3   6   7      480.09      403.21      4.82 o 
  -2   6   7     4597.01     4561.36     40.57 o 
  -1   6   7     5334.89     5114.93     43.62 o 
   0   6   7     6685.16     6603.39     52.46 o 
   1   6   7     4900.35     4707.49     41.11 o 
   2   6   7     2039.12     1962.13     19.58 o 
   3   6   7     1370.09     1344.65     27.35 o 
   4   6   7      356.98      352.80      8.82 o 
   5   6   7     1527.86     1559.85     26.30 o 
   6   6   7      250.76      226.02     26.13 o 
   7   6   7     1355.32     1431.07     32.67 o 
   8   6   7       48.28       24.07     18.08 o 
 -13   7   7      285.80      260.50     25.31 o 
 -12   7   7      192.38      204.67     15.77 o 
 -11   7   7      460.80      464.48     19.54 o 
 -10   7   7       73.18       90.68      7.56 o 
  -9   7   7      318.63      349.08      9.03 o 
  -8   7   7      187.12      187.92      6.04 o 
  -7   7   7       64.68       67.76      5.03 o 
  -6   7   7     1767.30     1875.21     19.47 o 
  -5   7   7      646.13      665.62      7.74 o 
  -4   7   7     1263.72     1304.49     11.27 o 
  -3   7   7     1431.70     1358.69     12.49 o 
  -2   7   7      119.74      111.40      4.85 o 
  -1   7   7      116.53       95.30      4.75 o 
   0   7   7     2006.64     1926.53     20.41 o 
   1   7   7       26.05       21.89      3.23 o 
   2   7   7     1026.76      961.07     11.85 o 
   3   7   7       32.32       31.55      4.35 o 
   4   7   7      205.19      190.24      8.00 o 
   5   7   7       14.15        8.76     17.16 o 
   6   7   7       94.23       81.52     12.18 o 
   7   7   7       43.31       68.12     18.01 o 
   8   7   7        8.13       20.84     19.51 o 
 -13   8   7      276.37      230.80     17.56 o 
 -12   8   7      575.73      605.75     36.40 o 
 -11   8   7      142.68      147.60     14.02 o 
 -10   8   7      558.47      572.39     13.43 o 
  -9   8   7       35.99       38.44      6.34 o 
  -8   8   7     3689.83     3632.56     33.33 o 
  -7   8   7       75.02       79.93      4.42 o 
  -6   8   7     1415.93     1356.06     14.45 o 
  -5   8   7     7141.24     7380.35     55.79 o 
  -4   8   7     2843.92     2748.28     21.21 o 
  -3   8   7     3141.26     3230.33     31.15 o 
  -2   8   7     3227.91     3141.12     30.50 o 
  -1   8   7     3211.09     3142.18     34.50 o 
   0   8   7     2680.46     2613.58     32.92 o 
   1   8   7     1193.29     1162.05     15.15 o 
   2   8   7       97.94       96.29      4.60 o 
   3   8   7      287.95      302.22      7.64 o 
   4   8   7      377.19      392.79     10.58 o 
   5   8   7      152.97      149.43     13.27 o 
   6   8   7      342.63      331.21     20.27 o 
   7   8   7      111.30      151.90     26.75 o 
   8   8   7      174.88      169.39     23.89 o 
 -13   9   7        9.19       -3.08     13.67 o 
 -12   9   7      119.18      107.87     21.28 o 
 -11   9   7      183.25      178.99     14.69 o 
 -10   9   7      118.08      125.13      8.65 o 
  -9   9   7      536.51      487.59     12.33 o 
  -8   9   7       69.64       68.22      4.87 o 
  -7   9   7      727.47      714.47     11.66 o 
  -6   9   7      133.26      118.82      5.93 o 
  -5   9   7     1879.60     1996.89     17.50 o 
  -4   9   7      322.08      314.66      5.62 o 
  -3   9   7     1789.73     1739.89     18.81 o 
  -2   9   7     1392.96     1405.27     16.05 o 
  -1   9   7      259.30      255.69      8.73 o 
   0   9   7     1235.42     1284.18     20.25 o 
   1   9   7       11.76       12.22      4.12 o 
   2   9   7     3114.48     3115.45     29.04 o 
   3   9   7       56.00       51.21      4.88 o 
   4   9   7     2772.12     2756.62     41.64 o 
   5   9   7        0.84       -5.36     11.38 o 
   6   9   7      511.68      531.21     21.32 o 
   7   9   7       10.43       27.18     13.01 o 
   8   9   7       54.61       65.43     21.87 o 
 -12  10   7       77.87       94.40     14.55 o 
 -11  10   7      233.00      254.47     15.92 o 
 -10  10   7        5.84        9.41      7.17 o 
  -9  10   7      596.25      573.68     14.86 o 
  -8  10   7       17.60       21.72      4.46 o 
  -7  10   7      602.35      574.66      9.94 o 
  -6  10   7      262.08      260.19      6.20 o 
  -5  10   7      250.06      242.73      6.14 o 
  -4  10   7      202.24      190.55      5.88 o 
  -3  10   7       29.60       25.61      4.01 o 
  -2  10   7      160.19      146.12      5.93 o 
  -1  10   7      453.74      406.22      9.11 o 
   0  10   7      197.34      193.64      6.95 o 
   1  10   7     1359.80     1301.31     18.24 o 
   2  10   7       90.36      101.48      9.53 o 
   3  10   7      751.75      764.66     18.39 o 
   4  10   7      171.97      166.21      8.51 o 
   5  10   7      157.21      165.34     14.65 o 
   6  10   7      111.27      127.79     14.53 o 
   7  10   7       30.97       22.36     14.19 o 
 -12  11   7        1.62       -0.08     19.56 o 
 -11  11   7      982.26     1000.90     18.81 o 
 -10  11   7      185.58      162.98      9.60 o 
  -9  11   7     1738.45     1723.95     23.78 o 
  -8  11   7      673.00      668.40     10.74 o 
  -7  11   7     2444.78     2444.56     23.87 o 
  -6  11   7       43.87       44.85      3.83 o 
  -5  11   7     3654.76     3670.18     36.39 o 
  -4  11   7      128.52      113.82      5.03 o 
  -3  11   7     4441.02     4437.76     42.05 o 
  -2  11   7     2076.78     1965.46     21.22 o 
  -1  11   7     6352.27     6200.08     64.25 o 
   0  11   7      426.07      389.75      9.42 o 
   1  11   7     5144.70     5016.73     47.81 o 
   2  11   7      468.24      441.89     10.30 o 
   3  11   7     2416.43     2248.68     33.08 o 
   4  11   7      350.30      360.00     11.32 o 
   5  11   7        5.53        7.82     11.80 o 
   6  11   7      422.59      478.64     21.45 o 
   7  11   7      184.69      201.87     17.74 o 
 -12  12   7       17.52       17.69     13.15 o 
 -11  12   7        5.39        8.00      9.63 o 
 -10  12   7       77.83       70.51      9.40 o 
  -9  12   7       20.18       26.72      7.39 o 
  -8  12   7       17.91       14.44      5.34 o 
  -7  12   7       63.11       71.42      5.81 o 
  -6  12   7       72.68       73.97      4.23 o 
  -5  12   7      850.81      874.87     14.09 o 
  -4  12   7      213.66      218.80      7.36 o 
  -3  12   7     1860.04     1905.65     20.99 o 
  -2  12   7      109.14      118.46      5.26 o 
  -1  12   7     1122.91     1085.22     14.36 o 
   0  12   7      138.80      125.41      6.53 o 
   1  12   7      200.88      176.68      6.89 o 
   2  12   7      124.04      132.25      8.78 o 
   3  12   7       83.51       79.82      9.46 o 
   4  12   7       60.87       40.01      9.30 o 
   5  12   7        9.61       24.35     12.60 o 
   6  12   7       92.46       88.09     14.57 o 
   7  12   7       53.73       52.19     18.28 o 
 -12  13   7        7.33        9.19     13.30 o 
 -11  13   7      381.54      399.80     16.27 o 
 -10  13   7       36.21       39.13      8.45 o 
  -9  13   7      456.83      447.45     15.61 o 
  -8  13   7       39.20       42.80      8.70 o 
  -7  13   7      945.50      920.04     13.76 o 
  -6  13   7       89.63       93.31      6.30 o 
  -5  13   7     1918.26     1858.04     23.73 o 
  -4  13   7      830.02      833.57     12.52 o 
  -3  13   7      854.34      844.95     12.29 o 
  -2  13   7     3866.91     3799.07     37.36 o 
  -1  13   7      643.18      660.19     11.04 o 
   0  13   7     2191.92     2146.01     26.67 o 
   1  13   7     1013.61      997.63     14.50 o 
   2  13   7      956.60      948.23     27.43 o 
   3  13   7      957.31      928.15     20.98 o 
   4  13   7      330.68      310.10     19.60 o 
   5  13   7        2.24       -3.88     12.03 o 
   6  13   7      539.37      488.96     37.05 o 
   7  13   7       14.48      -12.67     21.84 o 
 -11  14   7        5.68        4.25     10.89 o 
 -10  14   7      602.41      604.74     18.60 o 
  -9  14   7      175.56      165.74     15.64 o 
  -8  14   7      993.21     1024.46     26.08 o 
  -7  14   7       11.84        9.30      4.32 o 
  -6  14   7     1245.14     1259.45     22.64 o 
  -5  14   7      328.25      294.15     22.88 o 
  -4  14   7      914.73      913.85     17.96 o 
  -3  14   7       24.76       17.78      5.79 o 
  -2  14   7       93.77      109.20      5.67 o 
  -1  14   7      126.84      135.71      6.02 o 
   0  14   7        7.26        7.53      4.76 o 
   1  14   7      461.07      472.61     10.43 o 
   2  14   7       66.27       54.50      9.17 o 
   3  14   7      385.42      356.13     14.16 o 
   4  14   7       62.72       57.98     10.36 o 
   5  14   7      142.10      150.37     17.05 o 
   6  14   7        1.75       -1.13     12.99 o 
 -11  15   7      168.22      154.94     14.45 o 
 -10  15   7      388.65      405.64     27.52 o 
  -9  15   7      433.19      390.59     15.90 o 
  -8  15   7      895.46      916.63     20.48 o 
  -7  15   7      139.22      141.96     15.49 o 
  -6  15   7      395.40      416.93     14.59 o 
  -5  15   7      147.87      151.27     12.06 o 
  -4  15   7      107.37      111.09      8.98 o 
  -3  15   7      253.98      258.74     11.06 o 
  -2  15   7        1.58        8.39      6.00 o 
  -1  15   7      472.55      488.07     10.14 o 
   0  15   7       40.89       40.61      5.62 o 
   1  15   7       44.42       59.41     12.58 o 
   2  15   7        5.87        2.44      8.21 o 
   3  15   7        1.53       -6.70      9.05 o 
   4  15   7       22.64       46.72     10.66 o 
   5  15   7        5.70       18.76     13.42 o 
   6  15   7       73.15       99.82     21.57 o 
 -11  16   7       47.50       21.44     11.95 o 
 -10  16   7      448.61      500.60     18.01 o 
  -9  16   7      215.71      213.76     38.49 o 
  -8  16   7      830.11      889.69     24.57 o 
  -7  16   7      978.76      992.67     21.02 o 
  -6  16   7     1680.32     1669.23     30.89 o 
  -5  16   7     1178.33     1155.35     29.78 o 
  -4  16   7     1980.36     1933.10     29.74 o 
  -3  16   7      801.32      825.68     16.57 o 
  -2  16   7     2342.29     2263.34     28.37 o 
  -1  16   7     1100.11     1127.38     18.29 o 
   0  16   7     2201.74     2110.37     24.31 o 
   1  16   7     1571.51     1572.23     28.32 o 
   2  16   7     1353.41     1314.42     25.14 o 
   3  16   7      962.18      987.81     41.77 o 
   4  16   7      888.34      886.39     21.91 o 
   5  16   7      268.26      295.97     19.66 o 
 -10  17   7        1.60        1.81     11.25 o 
  -9  17   7       34.79       35.99     10.78 o 
  -8  17   7       45.85       31.02     11.38 o 
  -7  17   7        0.93        0.11      9.22 o 
  -6  17   7        0.81       -7.70      8.68 o 
  -5  17   7        2.52        9.57      9.02 o 
  -4  17   7        6.25        5.43      8.57 o 
  -3  17   7       54.02       46.59      7.34 o 
  -2  17   7        9.81        7.41      7.09 o 
  -1  17   7      572.90      564.03     16.30 o 
   0  17   7       86.03       77.68      8.04 o 
   1  17   7      429.59      445.53     15.99 o 
   2  17   7       88.87       98.16     11.26 o 
   3  17   7      358.01      330.69     15.37 o 
   4  17   7       28.01       47.20     11.71 o 
   5  17   7      243.00      248.28     18.51 o 
 -10  18   7      353.29      378.29     16.97 o 
  -9  18   7        0.49       -1.94     11.25 o 
  -8  18   7      345.14      339.09     15.73 o 
  -7  18   7        0.93       11.87     10.20 o 
  -6  18   7      352.49      362.14     14.74 o 
  -5  18   7       11.35        5.77      8.92 o 
  -4  18   7       97.64      114.67     10.80 o 
  -3  18   7      641.93      631.47     17.25 o 
  -2  18   7      614.18      622.23     14.18 o 
  -1  18   7      313.60      287.52     19.75 o 
   0  18   7      366.31      378.10     12.82 o 
   1  18   7      372.00      403.41     17.87 o 
   2  18   7      121.26      123.87     11.77 o 
   3  18   7      362.73      379.22     16.93 o 
   4  18   7        6.69       -1.86     13.85 o 
  -9  19   7      315.79      320.18     20.52 o 
  -8  19   7       10.59       10.45     10.68 o 
  -7  19   7      413.32      456.20     17.61 o 
  -6  19   7      142.06      138.59     12.00 o 
  -5  19   7      146.77      146.18     11.71 o 
  -4  19   7     1184.67     1183.34     40.19 o 
  -3  19   7      504.12      502.43     16.09 o 
  -2  19   7     1102.19     1117.32     19.42 o 
  -1  19   7      308.50      329.87     11.94 o 
   0  19   7      749.75      741.88     21.88 o 
   1  19   7       25.00       40.87     10.41 o 
   2  19   7      124.30       91.29     11.13 o 
   3  19   7      251.04      227.38     14.08 o 
   4  19   7      139.16      165.76     20.82 o 
  -8  20   7      208.28      231.94     18.81 o 
  -7  20   7       87.99      104.39     22.13 o 
  -6  20   7      577.72      568.22     26.32 o 
  -5  20   7       30.07       30.94     16.45 o 
  -4  20   7      380.76      385.35     15.69 o 
  -3  20   7       27.14       31.11     10.02 o 
  -2  20   7      382.82      395.36     15.15 o 
  -1  20   7       69.45       61.48      7.77 o 
   0  20   7       44.65       59.98     10.69 o 
   1  20   7      348.21      351.78     15.41 o 
   2  20   7       10.16       24.86     13.41 o 
   3  20   7      156.99      160.40     13.81 o 
  -8  21   7      205.94      175.83     25.45 o 
  -7  21   7      637.77      641.78     26.08 o 
  -6  21   7      471.95      479.04     23.41 o 
  -5  21   7      392.98      376.63     15.91 o 
  -4  21   7      869.56      873.35     20.98 o 
  -3  21   7      429.46      422.75     16.39 o 
  -2  21   7      845.57      851.25     29.89 o 
  -1  21   7      276.92      263.14     10.47 o 
   0  21   7     1307.03     1316.71     25.94 o 
   1  21   7      578.43      622.35     21.01 o 
   2  21   7      182.82      173.26     13.67 o 
  -7  22   7       37.30       34.86     16.38 o 
  -6  22   7       23.35       22.20     14.56 o 
  -5  22   7      331.56      335.30     20.29 o 
  -4  22   7        1.49        4.26     10.85 o 
  -3  22   7      234.00      215.19     13.40 o 
  -2  22   7      125.04      127.85     20.43 o 
  -1  22   7      376.98      392.38     16.31 o 
   0  22   7      470.81      457.65     17.27 o 
   1  22   7       70.54       52.33     11.76 o 
  -5  23   7      568.67      564.98     25.40 o 
  -4  23   7       43.39       37.66     15.08 o 
  -3  23   7      310.28      369.64     26.10 o 
  -2  23   7        7.05        7.06      9.23 o 
  -1  23   7       21.72       20.62     13.01 o 
   0  23   7      321.91      348.33     16.27 o 
 -14   0   8       10.81       25.96     20.59 o 
 -13   0   8      833.51      842.53     37.61 o 
 -12   0   8       15.54       14.62     16.24 o 
 -11   0   8      956.58      972.41     34.68 o 
 -10   0   8      137.68      139.57     10.48 o 
  -9   0   8       69.25       80.41      6.49 o 
  -8   0   8     1124.71     1088.43     15.18 o 
  -7   0   8       21.15       16.57      3.71 o 
  -6   0   8     1691.62     1713.19     20.60 o 
  -5   0   8      760.84      872.04     12.15 o 
  -4   0   8     1990.68     2002.34     23.04 o 
  -3   0   8     1512.12     1724.34     21.93 o 
  -2   0   8      876.48      897.08     12.12 o 
  -1   0   8     1253.85     1413.92     17.37 o 
   0   0   8     1089.14     1085.36     12.71 o 
   1   0   8        3.97       10.69      3.11 o 
   2   0   8     1587.09     1429.79     25.04 o 
   3   0   8     1835.11     1725.26     25.68 o 
   4   0   8     1515.42     1392.91     22.99 o 
   5   0   8     3193.66     3171.51     51.63 o 
   6   0   8      900.52      983.76     34.97 o 
   7   0   8      687.84      703.42     31.48 o 
   8   0   8      167.33      203.55     22.77 o 
 -14   1   8       99.95       74.16     15.31 o 
 -13   1   8      140.99      138.22     15.53 o 
 -12   1   8       26.03       12.92     11.71 o 
 -11   1   8      272.84      291.30     15.69 o 
 -10   1   8        7.99        1.65      7.56 o 
  -9   1   8      977.59      988.09     13.95 o 
  -8   1   8      211.21      220.51      5.45 o 
  -7   1   8     1694.42     1692.86     14.66 o 
  -6   1   8      164.06      155.80      3.81 o 
  -5   1   8     2225.13     2408.69     19.16 o 
  -4   1   8       52.10       71.81      2.59 o 
  -3   1   8     2734.79     2944.10     24.39 o 
  -2   1   8        5.07        4.25      1.80 o 
  -1   1   8     4151.84     4237.56     34.21 o 
   0   1   8      159.68      148.47      3.20 o 
   1   1   8     1831.24     1840.11     14.57 o 
   2   1   8        6.47        3.94      2.89 o 
   3   1   8      223.83      255.48      6.82 o 
   4   1   8      115.62      107.48      5.67 o 
   5   1   8      205.56      232.43      9.67 o 
   6   1   8        0.47       -4.50     10.10 o 
   7   1   8       52.59       42.84     12.07 o 
   8   1   8       40.19       65.34     19.45 o 
 -14   2   8      151.50      136.03     15.84 o 
 -13   2   8      236.21      254.45     17.25 o 
 -12   2   8      696.18      623.60     21.07 o 
 -11   2   8      341.23      355.27     16.35 o 
 -10   2   8     1259.16     1258.23     19.05 o 
  -9   2   8      109.64      108.49      6.52 o 
  -8   2   8     2001.68     1986.79     17.08 o 
  -7   2   8      202.00      184.74      4.13 o 
  -6   2   8     3402.68     3438.42     26.53 o 
  -5   2   8      218.24      183.18      3.83 o 
  -4   2   8     9559.18     9653.44     66.04 o 
  -3   2   8      789.70      719.70      6.66 o 
  -2   2   8     4461.34     4398.33     32.81 o 
  -1   2   8      342.21      322.12      4.67 o 
   0   2   8     3265.15     3216.87     24.47 o 
   1   2   8       65.57       49.91      3.03 o 
   2   2   8     3536.95     3535.20     26.19 o 
   3   2   8       30.58       38.21      4.36 o 
   4   2   8     2330.97     2324.61     23.46 o 
   5   2   8      162.90      159.64      7.48 o 
   6   2   8      747.84      810.91     18.92 o 
   7   2   8      128.20      134.89     20.40 o 
   8   2   8      146.48      145.81     21.94 o 
 -14   3   8       85.18       97.81     16.35 o 
 -13   3   8       10.68       10.87     12.90 o 
 -12   3   8      224.54      234.91     15.83 o 
 -11   3   8        7.34       20.88     10.28 o 
 -10   3   8      241.29      248.75      9.36 o 
  -9   3   8      291.95      274.00      7.27 o 
  -8   3   8     1624.14     1589.55     17.43 o 
  -7   3   8     1244.34     1181.84     10.42 o 
  -6   3   8     1665.15     1600.58     14.77 o 
  -5   3   8     3428.22     3263.81     23.67 o 
  -4   3   8       97.80       83.92      2.95 o 
  -3   3   8     2860.08     2670.05     22.14 o 
  -2   3   8      351.14      407.25      5.58 o 
  -1   3   8     2643.79     2542.79     21.07 o 
   0   3   8      556.63      543.00      6.03 o 
   1   3   8      900.43      856.88      9.03 o 
   2   3   8      139.43      141.98      5.05 o 
   3   3   8       27.95       44.93      3.68 o 
   4   3   8       11.87       10.66      4.99 o 
   5   3   8       60.15       68.87     10.98 o 
   6   3   8       11.22       -8.79     10.86 o 
   7   3   8      126.91      125.81     20.04 o 
   8   3   8       40.86       42.66     19.26 o 
 -13   4   8        2.15        5.74     12.36 o 
 -12   4   8       20.08       29.55     11.65 o 
 -11   4   8       78.43       71.87     11.71 o 
 -10   4   8       74.32       79.23      8.07 o 
  -9   4   8      332.87      344.87      7.89 o 
  -8   4   8       76.53       67.42      5.26 o 
  -7   4   8     2095.36     2120.72     20.47 o 
  -6   4   8      188.21      137.86      3.65 o 
  -5   4   8      269.66      252.79      4.39 o 
  -4   4   8     3892.77     3966.89     31.73 o 
  -3   4   8      830.21      881.85      8.96 o 
  -2   4   8      603.39      585.99      6.34 o 
  -1   4   8      229.58      256.25      4.14 o 
   0   4   8     1758.33     1699.45     17.87 o 
   1   4   8       43.62       52.78      5.65 o 
   2   4   8     1006.72     1057.13     10.91 o 
   3   4   8      360.09      320.31      6.32 o 
   4   4   8      264.09      284.26     16.15 o 
   5   4   8       14.53        5.49     12.70 o 
   6   4   8        2.34        0.26     10.69 o 
   7   4   8        6.79        1.39     17.16 o 
   8   4   8        2.30        1.59     18.63 o 
 -13   5   8       81.22       39.65     14.04 o 
 -12   5   8      142.99      159.71     23.48 o 
 -11   5   8      104.79      106.29     12.36 o 
 -10   5   8      232.60      201.00     12.79 o 
  -9   5   8      806.42      835.84     11.61 o 
  -8   5   8       30.07       24.60      3.84 o 
  -7   5   8     3893.15     3941.73     34.81 o 
  -6   5   8       42.85       55.33      3.23 o 
  -5   5   8     4078.48     4188.49     29.53 o 
  -4   5   8       11.86        8.50      1.78 o 
  -3   5   8     2136.69     2146.05     17.16 o 
  -2   5   8      140.72      165.61      3.33 o 
  -1   5   8     2210.58     2264.60     17.77 o 
   0   5   8     1556.15     1564.60     15.43 o 
   1   5   8     1786.72     1764.76     16.69 o 
   2   5   8     1139.02     1122.35     12.34 o 
   3   5   8     1467.00     1456.67     16.52 o 
   4   5   8      177.90      195.33      7.52 o 
   5   5   8      303.71      336.61     16.96 o 
   6   5   8      472.65      489.54     19.84 o 
   7   5   8      152.06      188.37     22.24 o 
 -13   6   8       32.51       27.79     13.70 o 
 -12   6   8      103.07      114.60     24.27 o 
 -11   6   8       26.18       15.95     11.24 o 
 -10   6   8      367.06      366.02     10.90 o 
  -9   6   8      320.87      325.52      7.82 o 
  -8   6   8       83.42       85.17      4.76 o 
  -7   6   8      177.89      148.72      8.10 o 
  -6   6   8      613.37      603.42     10.36 o 
  -5   6   8      122.36      167.65      4.28 o 
  -4   6   8      785.62      755.06      9.03 o 
  -3   6   8      586.27      578.25      6.85 o 
  -2   6   8     2627.10     2734.82     26.08 o 
  -1   6   8     1043.21     1051.45     14.28 o 
   0   6   8      304.85      320.28      6.44 o 
   1   6   8      110.17      107.94      6.76 o 
   2   6   8     1902.14     1817.40     19.00 o 
   3   6   8        1.53        0.63      4.23 o 
   4   6   8      959.55      930.56     16.40 o 
   5   6   8       42.39       36.73     10.68 o 
   6   6   8        0.43        5.41     11.98 o 
   7   6   8       65.86       41.92     13.73 o 
 -13   7   8      154.99      191.19     17.18 o 
 -12   7   8      134.53      136.93     14.66 o 
 -11   7   8      470.81      459.61     18.73 o 
 -10   7   8      893.17      935.70     16.26 o 
  -9   7   8     1492.84     1455.51     16.69 o 
  -8   7   8       95.77       95.61      5.00 o 
  -7   7   8     6844.59     6614.69     56.09 o 
  -6   7   8      268.64      246.25      5.78 o 
  -5   7   8     5092.58     4912.29     38.52 o 
  -4   7   8     1042.44     1025.19      9.58 o 
  -3   7   8     7372.38     7162.67     78.75 o 
  -2   7   8      760.72      755.98      9.55 o 
  -1   7   8     6592.15     6402.21     59.67 o 
   0   7   8      104.16      108.84      4.86 o 
   1   7   8     1071.34     1035.83     12.61 o 
   2   7   8       40.75       39.05      4.36 o 
   3   7   8     1817.90     1765.44     19.23 o 
   4   7   8        4.49       10.95      7.28 o 
   5   7   8     1246.85     1259.53     29.31 o 
   6   7   8      311.46      336.70     18.15 o 
   7   7   8      800.90      834.26     26.24 o 
 -13   8   8        3.19       -2.61     12.76 o 
 -12   8   8      123.74      120.50     14.19 o 
 -11   8   8       17.06       37.33     11.61 o 
 -10   8   8      437.72      451.39     12.37 o 
  -9   8   8       95.14      118.08      7.52 o 
  -8   8   8       40.47       50.73      4.58 o 
  -7   8   8        2.87        8.91      3.67 o 
  -6   8   8      165.65      175.02      5.84 o 
  -5   8   8       88.77      104.42      3.66 o 
  -4   8   8      653.45      675.82      8.95 o 
  -3   8   8        1.01        5.28      4.67 o 
  -2   8   8      353.51      370.64      7.73 o 
  -1   8   8      236.10      241.76     13.50 o 
   0   8   8       52.42       40.86      3.80 o 
   1   8   8        3.42        1.53      3.57 o 
   2   8   8       16.70       10.52      4.30 o 
   3   8   8      248.17      242.36      7.28 o 
   4   8   8       69.03       68.85     14.06 o 
   5   8   8       63.88       70.75     12.37 o 
   6   8   8      120.15      111.93     14.43 o 
   7   8   8        7.22        5.69     13.09 o 
 -13   9   8        1.49       17.87     13.90 o 
 -12   9   8      111.28      101.10     14.51 o 
 -11   9   8       28.32       30.80     11.56 o 
 -10   9   8       65.82       67.69      7.48 o 
  -9   9   8        5.13        8.94      6.16 o 
  -8   9   8      203.48      193.68      8.37 o 
  -7   9   8      209.11      205.09      6.13 o 
  -6   9   8      183.42      170.57      5.35 o 
  -5   9   8       26.78       26.92      4.00 o 
  -4   9   8       28.73       31.93      3.12 o 
  -3   9   8      221.82      224.29      6.53 o 
  -2   9   8      327.80      332.31      9.43 o 
  -1   9   8      238.75      257.64     11.14 o 
   0   9   8      130.38      120.56      6.20 o 
   1   9   8      281.22      261.38      6.63 o 
   2   9   8      100.50       85.25      4.96 o 
   3   9   8      225.34      245.14      8.14 o 
   4   9   8        6.46        2.77     10.21 o 
   5   9   8      134.98      144.30     22.49 o 
   6   9   8       79.40       85.68     14.64 o 
   7   9   8       17.58       27.04     14.29 o 
 -13  10   8      519.93      593.85     24.30 o 
 -12  10   8      260.11      259.28     17.41 o 
 -11  10   8      448.40      450.09     13.59 o 
 -10  10   8      413.06      420.70     12.92 o 
  -9  10   8      156.05      173.60     13.72 o 
  -8  10   8     1152.90     1169.15     14.45 o 
  -7  10   8     1702.15     1647.72     17.71 o 
  -6  10   8     2588.78     2619.95     27.67 o 
  -5  10   8      543.98      538.62      8.18 o 
  -4  10   8     4856.05     4911.28     51.95 o 
  -3  10   8      136.07      136.61      7.13 o 
  -2  10   8     3840.05     3834.22     41.84 o 
  -1  10   8      951.28      914.59     14.31 o 
   0  10   8     7832.70     7459.10     76.95 o 
   1  10   8      241.86      269.75      8.10 o 
   2  10   8     3788.26     3599.41     33.52 o 
   3  10   8     1171.88     1169.32     18.73 o 
   4  10   8      827.13      756.99     23.61 o 
   5  10   8      407.52      433.27     19.72 o 
   6  10   8      214.99      233.79     17.37 o 
   7  10   8      162.02      192.10     35.52 o 
 -12  11   8       29.90       25.40     13.33 o 
 -11  11   8      100.99       85.81      9.92 o 
 -10  11   8       54.65       55.42      8.17 o 
  -9  11   8       17.99       19.20      7.10 o 
  -8  11   8        4.88        3.12      5.03 o 
  -7  11   8      187.99      161.80      6.48 o 
  -6  11   8      302.77      312.84      9.48 o 
  -5  11   8      111.12      113.30      4.49 o 
  -4  11   8      292.75      313.05     10.34 o 
  -3  11   8      130.48      154.47      8.22 o 
  -2  11   8      102.10       82.55      5.02 o 
  -1  11   8      310.72      327.71      9.06 o 
   0  11   8      240.65      233.28     10.55 o 
   1  11   8      307.75      312.82      8.68 o 
   2  11   8      516.13      535.59     14.08 o 
   3  11   8       34.33       41.80     10.14 o 
   4  11   8        3.18        4.74     11.46 o 
   5  11   8        2.78        9.23     12.31 o 
   6  11   8        0.07        1.73     16.15 o 
 -12  12   8       94.29       83.11     14.41 o 
 -11  12   8      352.95      361.19     17.52 o 
 -10  12   8      471.62      468.10     15.55 o 
  -9  12   8       66.66       61.39      9.25 o 
  -8  12   8     2020.01     1982.88     57.56 o 
  -7  12   8     1162.63     1163.04     15.98 o 
  -6  12   8     4028.15     3960.10     39.77 o 
  -5  12   8     1358.20     1341.90     18.98 o 
  -4  12   8     5319.93     5208.11     49.28 o 
  -3  12   8     1541.00     1554.45     18.39 o 
  -2  12   8     1530.47     1551.11     18.51 o 
  -1  12   8      503.03      558.40     13.05 o 
   0  12   8     3342.76     3302.43     33.77 o 
   1  12   8      537.95      557.59     11.23 o 
   2  12   8     2410.92     2361.96     29.78 o 
   3  12   8        6.53       15.17      9.02 o 
   4  12   8      658.65      690.90     36.44 o 
   5  12   8       18.28       -1.15     12.99 o 
   6  12   8      185.47      199.04     19.37 o 
 -12  13   8       64.47       88.05     22.81 o 
 -11  13   8       10.60       12.91     13.19 o 
 -10  13   8      236.66      243.50     13.43 o 
  -9  13   8      123.51      114.73     10.72 o 
  -8  13   8       11.80       13.78      8.97 o 
  -7  13   8      242.01      236.87      7.84 o 
  -6  13   8      152.33      146.65      7.33 o 
  -5  13   8       78.31       89.85      6.22 o 
  -4  13   8      186.44      190.50      6.73 o 
  -3  13   8      235.88      226.00      7.20 o 
  -2  13   8      134.77      160.31      6.46 o 
  -1  13   8       29.52       27.02      5.41 o 
   0  13   8      346.10      353.23     11.31 o 
   1  13   8       10.21       13.13      6.63 o 
   2  13   8      221.87      222.76     11.72 o 
   3  13   8      125.84      121.97     11.14 o 
   4  13   8      134.78      111.68     11.97 o 
   5  13   8      246.19      233.99     17.38 o 
   6  13   8       36.20       27.41     24.37 o 
 -11  14   8       34.75       38.85     11.29 o 
 -10  14   8        3.13        0.68     10.04 o 
  -9  14   8        5.37        6.24      9.65 o 
  -8  14   8       14.65       18.62      8.99 o 
  -7  14   8       24.78       25.49      5.44 o 
  -6  14   8      148.65      161.90      8.07 o 
  -5  14   8       37.50       39.75      6.39 o 
  -4  14   8      858.97      902.88     13.34 o 
  -3  14   8      173.71      154.00      7.52 o 
  -2  14   8      233.20      262.22      7.91 o 
  -1  14   8       48.54       36.10      5.82 o 
   0  14   8       49.97       50.69      5.86 o 
   1  14   8       10.31       12.89      7.03 o 
   2  14   8       63.09       52.77      9.63 o 
   3  14   8      297.95      305.22     14.19 o 
   4  14   8      169.77      173.90     23.37 o 
   5  14   8      205.75      171.44     17.15 o 
   6  14   8      238.82      235.97     19.23 o 
 -11  15   8      361.25      395.64     16.83 o 
 -10  15   8      612.05      620.72     30.35 o 
  -9  15   8      451.77      482.34     16.43 o 
  -8  15   8      719.80      728.04     23.66 o 
  -7  15   8      959.03      938.59     20.43 o 
  -6  15   8      179.04      185.05     12.74 o 
  -5  15   8     2384.19     2395.96     35.06 o 
  -4  15   8      160.43      140.22      9.66 o 
  -3  15   8     4306.58     4227.93     41.80 o 
  -2  15   8       96.57       94.90      6.19 o 
  -1  15   8     2392.89     2268.54     28.59 o 
   0  15   8      196.84      185.16     10.62 o 
   1  15   8      875.19      853.73     22.62 o 
   2  15   8      266.49      239.11     16.55 o 
   3  15   8      735.12      743.06     19.84 o 
   4  15   8       85.54       88.52     11.57 o 
   5  15   8      453.51      467.29     23.05 o 
 -11  16   8      168.67      168.70     15.73 o 
 -10  16   8        5.46       -4.05     10.84 o 
  -9  16   8       21.84       28.66     16.47 o 
  -8  16   8       15.87       30.72     10.26 o 
  -7  16   8        1.03       -9.37      9.37 o 
  -6  16   8        7.11       10.60      8.51 o 
  -5  16   8        1.56       19.83      9.83 o 
  -4  16   8       89.04       84.28      9.26 o 
  -3  16   8       12.27        6.42      9.12 o 
  -2  16   8       38.61       36.27      5.66 o 
  -1  16   8        3.05        8.16      7.90 o 
   0  16   8       72.11       66.81      8.18 o 
   1  16   8       47.05       59.70      9.78 o 
   2  16   8        0.82       10.09      9.39 o 
   3  16   8       32.57       47.79     10.41 o 
   4  16   8       62.39       70.79     22.93 o 
   5  16   8        5.11        7.06     33.17 o 
 -10  17   8      183.09      208.93     14.45 o 
  -9  17   8      672.93      678.10     19.56 o 
  -8  17   8      461.48      468.97     16.89 o 
  -7  17   8     1953.13     1883.90     36.85 o 
  -6  17   8      447.05      409.85     16.55 o 
  -5  17   8     2670.27     2720.67     39.27 o 
  -4  17   8      376.27      383.15     14.34 o 
  -3  17   8     2423.81     2406.36     30.54 o 
  -2  17   8      168.41      192.11      9.62 o 
  -1  17   8     2633.05     2542.45     36.87 o 
   0  17   8       34.07       48.18      8.19 o 
   1  17   8     2092.81     2063.08     33.39 o 
   2  17   8       74.58       94.80     24.58 o 
   3  17   8      582.91      549.10     20.38 o 
   4  17   8       10.99       30.41     13.46 o 
 -10  18   8       51.73       30.14     11.98 o 
  -9  18   8        5.04        3.15     10.75 o 
  -8  18   8        6.92       -1.38     21.94 o 
  -7  18   8      189.78      203.01     15.44 o 
  -6  18   8       29.88       29.07      9.85 o 
  -5  18   8      496.53      514.25     17.26 o 
  -4  18   8      198.33      198.49     12.37 o 
  -3  18   8      692.81      700.88     17.40 o 
  -2  18   8       36.65       35.15      7.98 o 
  -1  18   8      343.20      347.45     14.18 o 
   0  18   8        6.01        4.51      8.02 o 
   1  18   8      322.52      315.72     15.11 o 
   2  18   8       12.72       14.49      9.97 o 
   3  18   8      398.95      407.04     16.74 o 
   4  18   8       10.37      -13.93     13.93 o 
  -9  19   8        4.96        1.63     11.21 o 
  -8  19   8       71.37       65.52     11.82 o 
  -7  19   8        8.63       31.17     10.89 o 
  -6  19   8        6.14        6.61     12.61 o 
  -5  19   8       58.89       77.05     11.23 o 
  -4  19   8        2.04       -2.10     12.70 o 
  -3  19   8       34.01       44.09     13.16 o 
  -2  19   8       66.46       58.36      8.26 o 
  -1  19   8       55.20       54.40      9.00 o 
   0  19   8      476.86      495.19     17.06 o 
   1  19   8       56.25       57.42     15.13 o 
   2  19   8      612.76      610.50     19.94 o 
   3  19   8       17.75       13.66     11.84 o 
  -8  20   8      849.87      850.13     25.30 o 
  -7  20   8        8.16       14.85     11.48 o 
  -6  20   8     1625.01     1665.39     61.47 o 
  -5  20   8      596.26      609.26     22.88 o 
  -4  20   8     1061.65     1021.58     22.31 o 
  -3  20   8      138.13      146.93     11.84 o 
  -2  20   8     2466.37     2488.19     40.86 o 
  -1  20   8      199.26      206.51     11.34 o 
   0  20   8     1165.84     1167.81     24.55 o 
   1  20   8       22.20       12.90     10.89 o 
   2  20   8      666.95      761.64     21.92 o 
  -7  21   8       77.34       91.68     13.09 o 
  -6  21   8      170.15      136.02     13.56 o 
  -5  21   8      137.41      133.73     12.63 o 
  -4  21   8       76.68      103.78     12.21 o 
  -3  21   8      133.01      149.14     12.59 o 
  -2  21   8      720.77      754.87     19.82 o 
  -1  21   8       27.78       38.64      9.46 o 
   0  21   8      362.03      373.56     16.31 o 
   1  21   8        2.31       -0.94     10.77 o 
   2  21   8       49.75       52.51     21.93 o 
  -6  22   8      821.54      832.26     28.59 o 
  -5  22   8      171.39      165.95     14.01 o 
  -4  22   8      398.10      376.56     16.55 o 
  -3  22   8        7.49        2.02     10.86 o 
  -2  22   8      800.56      824.31     18.30 o 
  -1  22   8        0.20        3.77     10.72 o 
   0  22   8      248.81      251.55     21.08 o 
  -5  23   8      120.91      101.73     16.05 o 
  -4  23   8      197.56      188.01     17.78 o 
  -3  23   8       83.88       96.99     12.56 o 
  -2  23   8       71.28       80.03     10.40 o 
  -1  23   8        1.31       -6.54     13.01 o 
 -14   1   9       58.37       43.79     14.94 o 
 -13   1   9       26.08       23.00     13.14 o 
 -12   1   9      794.62      748.91     23.26 o 
 -11   1   9        3.34       -4.06     10.10 o 
 -10   1   9     1939.09     1905.32     28.55 o 
  -9   1   9       20.69       17.15      6.56 o 
  -8   1   9     3320.17     3309.59     26.31 o 
  -7   1   9      196.93      190.00      4.50 o 
  -6   1   9     6167.71     6155.60     45.59 o 
  -5   1   9     1704.61     1708.28     14.55 o 
  -4   1   9     3699.86     3628.80     27.82 o 
  -3   1   9     3502.16     3599.49     27.55 o 
  -2   1   9      628.15      607.06      6.84 o 
  -1   1   9     4928.65     5000.64     35.01 o 
   0   1   9      500.70      516.69      6.29 o 
   1   1   9     5196.72     4753.23     32.02 o 
   2   1   9      428.59      377.87      8.47 o 
   3   1   9     2908.53     2747.92     26.63 o 
   4   1   9      118.18      121.90      7.58 o 
   5   1   9      706.95      714.67     15.21 o 
   6   1   9        0.74       26.85     15.99 o 
   7   1   9      435.70      535.12     31.80 o 
 -14   2   9        2.58       -4.43     13.77 o 
 -13   2   9      262.33      331.45     21.42 o 
 -12   2   9       14.47       16.06     11.23 o 
 -11   2   9      486.69      470.45     20.92 o 
 -10   2   9       36.56       39.35      6.13 o 
  -9   2   9     1129.50     1192.64     15.62 o 
  -8   2   9      429.03      401.93      7.41 o 
  -7   2   9     1947.14     1881.56     16.10 o 
  -6   2   9      795.55      824.53      8.62 o 
  -5   2   9     1773.73     1703.04     16.09 o 
  -4   2   9       13.24       11.46      2.07 o 
  -3   2   9     1224.97     1204.81     10.68 o 
  -2   2   9      399.12      377.01      5.75 o 
  -1   2   9     3342.78     3367.26     25.72 o 
   0   2   9       72.84       79.66      3.12 o 
   1   2   9     1948.08     1978.64     17.00 o 
   2   2   9      103.16       85.94      4.49 o 
   3   2   9      612.52      618.34     10.17 o 
   4   2   9      236.21      230.78      8.30 o 
   5   2   9        4.30      -10.13     10.13 o 
   6   2   9       36.24       32.69     16.57 o 
   7   2   9        2.06       -9.46     17.26 o 
 -14   3   9      420.80      410.12     23.78 o 
 -13   3   9       22.91       38.27     13.32 o 
 -12   3   9      805.72      828.64     24.80 o 
 -11   3   9      228.97      205.83     14.25 o 
 -10   3   9     2999.56     3028.80     36.68 o 
  -9   3   9        1.42       10.49      4.02 o 
  -8   3   9     3717.92     3599.12     32.50 o 
  -7   3   9      180.28      205.31      8.32 o 
  -6   3   9     3784.40     3734.36     31.75 o 
  -5   3   9      746.11      743.85      7.66 o 
  -4   3   9     1928.50     1835.61     16.37 o 
  -3   3   9     2111.03     1969.77     18.76 o 
  -2   3   9     6267.79     6060.38     47.55 o 
  -1   3   9      205.96      193.94      4.13 o 
   0   3   9     4046.87     3924.19     29.59 o 
   1   3   9       12.00        8.88      3.05 o 
   2   3   9      437.83      411.83      7.02 o 
   3   3   9       40.06       31.01      5.24 o 
   4   3   9      418.30      442.51     14.51 o 
   5   3   9       15.12       23.60     11.07 o 
   6   3   9      205.45      219.83     15.51 o 
   7   3   9        5.63       15.26     18.02 o 
 -14   4   9       12.00       10.01     13.59 o 
 -13   4   9      355.37      368.49     19.15 o 
 -12   4   9        0.43        8.73     11.12 o 
 -11   4   9      536.32      532.61     19.69 o 
 -10   4   9        0.90       -1.26      6.85 o 
  -9   4   9      938.77      917.18     12.24 o 
  -8   4   9       54.00       51.45      4.25 o 
  -7   4   9      826.90      808.63      9.57 o 
  -6   4   9      132.02      131.70      4.07 o 
  -5   4   9      547.74      596.07      7.43 o 
  -4   4   9      556.76      520.37      9.11 o 
  -3   4   9      653.17      674.93      7.82 o 
  -2   4   9     4227.60     4049.29     32.71 o 
  -1   4   9      299.29      288.26      4.75 o 
   0   4   9     5587.08     5417.15     40.17 o 
   1   4   9       16.19       18.32      3.50 o 
   2   4   9     4178.42     4129.80     34.82 o 
   3   4   9        4.32        2.67      6.96 o 
   4   4   9     2564.42     2534.29     36.04 o 
   5   4   9       16.31       28.11     11.11 o 
   6   4   9     1175.12     1201.95     29.94 o 
   7   4   9       11.81       57.65     19.44 o 
 -13   5   9      105.03       97.50     24.58 o 
 -12   5   9       10.41        9.64     13.69 o 
 -11   5   9        0.11        2.48      9.87 o 
 -10   5   9       34.71       23.40      7.33 o 
  -9   5   9      259.47      264.61      8.99 o 
  -8   5   9        6.78       17.27      3.96 o 
  -7   5   9      156.10      153.19      5.25 o 
  -6   5   9      111.20      135.63      4.88 o 
  -5   5   9       27.09       36.38      4.99 o 
  -4   5   9      827.56      791.82      8.58 o 
  -3   5   9        0.86        1.38      2.15 o 
  -2   5   9        2.89        2.15      2.64 o 
  -1   5   9       77.35       61.66      3.65 o 
   0   5   9      149.80      157.66      4.72 o 
   1   5   9      322.83      318.44      6.52 o 
   2   5   9        0.30       -0.68      4.12 o 
   3   5   9      237.86      211.52      7.81 o 
   4   5   9        7.75       17.96     11.00 o 
   5   5   9      294.04      306.21     17.64 o 
   6   5   9       69.90       63.65     13.55 o 
   7   5   9      870.43      950.63     39.39 o 
 -13   6   9      128.85      107.35     14.62 o 
 -12   6   9        0.19       -7.33     11.39 o 
 -11   6   9      478.98      451.81     18.40 o 
 -10   6   9      186.80      188.27      8.57 o 
  -9   6   9     1674.81     1671.89     18.26 o 
  -8   6   9      882.26      864.00     12.65 o 
  -7   6   9     3435.15     3456.52     31.27 o 
  -6   6   9      396.79      338.71      6.08 o 
  -5   6   9     4530.10     4429.29     35.20 o 
  -4   6   9     1985.90     1905.61     20.52 o 
  -3   6   9     3925.98     3782.43     33.70 o 
  -2   6   9     2864.33     2752.18     25.61 o 
  -1   6   9      349.83      324.50      7.22 o 
   0   6   9     3363.11     3274.31     30.05 o 
   1   6   9     1109.30     1081.97     13.36 o 
   2   6   9      865.11      861.36     14.70 o 
   3   6   9      336.19      339.80     11.75 o 
   4   6   9      385.57      390.73     18.38 o 
   5   6   9        3.18        5.33     10.66 o 
   6   6   9       38.92       35.23     12.73 o 
   7   6   9      264.14      276.46     25.93 o 
 -13   7   9       35.41       40.54     13.47 o 
 -12   7   9       63.22       75.32     13.34 o 
 -11   7   9        0.57        0.37     10.72 o 
 -10   7   9      542.82      523.95     12.60 o 
  -9   7   9       77.77       72.98      6.78 o 
  -8   7   9     1654.57     1665.19     17.88 o 
  -7   7   9      149.54      155.98      6.88 o 
  -6   7   9      218.72      229.06      7.27 o 
  -5   7   9      373.85      388.60      6.96 o 
  -4   7   9      466.09      476.55      9.22 o 
  -3   7   9      668.77      649.40      9.70 o 
  -2   7   9      613.22      634.47      9.78 o 
  -1   7   9        6.81       15.10      3.65 o 
   0   7   9      327.72      344.11      7.31 o 
   1   7   9       41.09       37.39      4.27 o 
   2   7   9       64.17       58.86      5.05 o 
   3   7   9      262.35      287.22      9.00 o 
   4   7   9       66.76       73.98     15.39 o 
   5   7   9      524.02      461.46     20.07 o 
   6   7   9      263.70      254.99     17.24 o 
   7   7   9       16.87       22.62     14.39 o 
 -13   8   9      153.31      135.68     27.56 o 
 -12   8   9        0.46        7.41     11.73 o 
 -11   8   9     1085.99     1101.39     46.88 o 
 -10   8   9      133.55      130.22      8.46 o 
  -9   8   9     2118.37     2082.07     26.31 o 
  -8   8   9      169.13      158.02      5.94 o 
  -7   8   9     2594.81     2491.51     23.96 o 
  -6   8   9       83.64       86.38      5.09 o 
  -5   8   9     3249.34     3076.60     28.28 o 
  -4   8   9      756.95      737.95     10.70 o 
  -3   8   9     3974.31     3903.13     38.15 o 
  -2   8   9     1348.01     1357.24     16.08 o 
  -1   8   9       86.14       95.86      5.85 o 
   0   8   9     2497.08     2367.19     23.26 o 
   1   8   9      919.22      889.62     11.95 o 
   2   8   9      253.63      239.49      7.09 o 
   3   8   9       77.43       66.38      7.48 o 
   4   8   9      346.13      382.58     18.73 o 
   5   8   9       26.15       25.13     12.46 o 
   6   8   9       29.94       20.88     27.29 o 
 -13   9   9        9.18       34.15     13.94 o 
 -12   9   9      374.00      397.96     19.84 o 
 -11   9   9        6.75       11.60      7.57 o 
 -10   9   9      606.25      583.57     13.83 o 
  -9   9   9        3.18       -6.20      6.20 o 
  -8   9   9      661.67      638.56     10.21 o 
  -7   9   9      273.24      268.85      7.68 o 
  -6   9   9      603.78      546.44     11.78 o 
  -5   9   9      886.97      887.79     11.31 o 
  -4   9   9      269.59      270.08      6.20 o 
  -3   9   9     1024.98      978.36     12.75 o 
  -2   9   9      631.56      638.82     10.67 o 
  -1   9   9     1935.58     1925.67     22.28 o 
   0   9   9      684.12      648.69      9.79 o 
   1   9   9     2141.45     2087.15     21.85 o 
   2   9   9      103.66      104.74      6.35 o 
   3   9   9      894.20      851.56     19.26 o 
   4   9   9       12.64        6.01     11.33 o 
   5   9   9      700.32      702.48     34.39 o 
   6   9   9        3.12       -4.57     13.41 o 
 -13  10   9       20.87        8.40     13.52 o 
 -12  10   9       41.01       44.55     12.70 o 
 -11  10   9       68.14       64.16      9.12 o 
 -10  10   9       66.91       61.78      7.59 o 
  -9  10   9      322.07      305.55     10.66 o 
  -8  10   9      253.33      248.65      8.13 o 
  -7  10   9        2.75        3.92      4.63 o 
  -6  10   9      249.46      234.02      7.14 o 
  -5  10   9      291.64      310.87      8.42 o 
  -4  10   9      481.12      412.84      7.36 o 
  -3  10   9      112.13       91.56      5.80 o 
  -2  10   9      162.30      133.35      6.47 o 
  -1  10   9       27.20       18.96      5.30 o 
   0  10   9       89.53       91.15      6.70 o 
   1  10   9       26.15       19.78      4.47 o 
   2  10   9       35.11       39.25      5.85 o 
   3  10   9       57.73       70.27      9.46 o 
   4  10   9     1106.35     1104.39     28.55 o 
   5  10   9       18.07       17.66     12.71 o 
   6  10   9      159.92      174.62     17.01 o 
 -12  11   9      934.80      978.04     28.10 o 
 -11  11   9       50.69       49.33      8.51 o 
 -10  11   9     1424.74     1399.28     25.35 o 
  -9  11   9        8.76        4.43      8.06 o 
  -8  11   9     1464.29     1404.82     24.20 o 
  -7  11   9     2127.93     2087.92     23.94 o 
  -6  11   9     2865.59     2823.76     29.88 o 
  -5  11   9     2024.30     2063.92     20.76 o 
  -4  11   9      812.30      923.27     13.25 o 
  -3  11   9      800.32      793.52     12.24 o 
  -2  11   9     1113.57     1128.91     16.90 o 
  -1  11   9      662.10      653.43     12.96 o 
   0  11   9     1278.97     1273.95     16.96 o 
   1  11   9      871.30      873.19     16.16 o 
   2  11   9      719.37      739.82     19.67 o 
   3  11   9      143.13      131.85     10.74 o 
   4  11   9      479.83      493.39     21.21 o 
   5  11   9       39.88       35.04     13.41 o 
   6  11   9        4.91        3.24     13.22 o 
 -12  12   9        7.02       -5.20     19.44 o 
 -11  12   9       73.08       85.08     11.05 o 
 -10  12   9      100.41       99.87     10.39 o 
  -9  12   9      155.79      160.86     11.41 o 
  -8  12   9      202.59      207.73     20.53 o 
  -7  12   9      641.38      631.31     11.52 o 
  -6  12   9      291.26      273.38      7.93 o 
  -5  12   9     1414.88     1329.43     19.19 o 
  -4  12   9       46.48       33.42      4.94 o 
  -3  12   9      336.04      293.07      8.32 o 
  -2  12   9      122.60      135.39      7.15 o 
  -1  12   9       67.36       60.69      6.15 o 
   0  12   9      375.70      353.27     14.58 o 
   1  12   9      107.96       95.73      7.81 o 
   2  12   9      707.17      675.84     17.21 o 
   3  12   9       55.39       52.68      9.88 o 
   4  12   9      376.79      390.56     41.91 o 
   5  12   9        0.01        4.13     40.79 o 
   6  12   9      117.80      139.45     16.88 o 
 -12  13   9      362.00      346.42     30.15 o 
 -11  13   9       51.17       25.73     10.51 o 
 -10  13   9     1297.42     1287.34     24.99 o 
  -9  13   9        3.90       -1.22      9.25 o 
  -8  13   9     3397.64     3372.62     45.96 o 
  -7  13   9       11.91       10.78      5.12 o 
  -6  13   9     5798.35     5741.26     61.94 o 
  -5  13   9       11.05       21.29      5.64 o 
  -4  13   9     2290.74     2311.91     25.60 o 
  -3  13   9      481.08      508.58     10.44 o 
  -2  13   9     1851.62     1769.75     23.70 o 
  -1  13   9     1314.33     1280.95     19.13 o 
   0  13   9     1201.31     1157.53     18.41 o 
   1  13   9     1864.39     1806.79     25.11 o 
   2  13   9      267.55      237.50     12.89 o 
   3  13   9      713.34      695.50     19.11 o 
   4  13   9      129.10      143.15     16.25 o 
   5  13   9       73.89       72.13     15.62 o 
 -11  14   9       12.99       16.69     10.66 o 
 -10  14   9       84.21       92.86     10.99 o 
  -9  14   9       31.24       29.14     10.14 o 
  -8  14   9       17.80       22.21      9.17 o 
  -7  14   9       21.04       18.94      9.00 o 
  -6  14   9        6.05       10.98      6.05 o 
  -5  14   9      102.13      107.78      7.41 o 
  -4  14   9     1039.70      982.61     14.84 o 
  -3  14   9      660.21      606.83     11.43 o 
  -2  14   9     1558.44     1491.34     21.16 o 
  -1  14   9      362.36      328.67     19.76 o 
   0  14   9      709.98      699.35     14.71 o 
   1  14   9       53.82       45.72      7.73 o 
   2  14   9      639.94      606.92     29.13 o 
   3  14   9       23.73       20.61      9.94 o 
   4  14   9      666.93      640.51     71.70 o 
   5  14   9        5.85        0.84     14.79 o 
 -11  15   9       13.11        2.13     11.55 o 
 -10  15   9       31.60       39.49     10.99 o 
  -9  15   9       58.38       63.74     11.14 o 
  -8  15   9       14.65       18.44      9.47 o 
  -7  15   9      301.61      327.33     16.45 o 
  -6  15   9       91.80       90.55      8.87 o 
  -5  15   9       52.16       61.83      6.95 o 
  -4  15   9       19.53       20.39      5.98 o 
  -3  15   9      212.01      207.22      7.93 o 
  -2  15   9       51.73       58.21      6.72 o 
  -1  15   9      660.68      626.31     16.40 o 
   0  15   9       69.08       61.29      9.80 o 
   1  15   9      718.08      708.12     16.05 o 
   2  15   9       99.02       99.93     11.66 o 
   3  15   9      263.11      242.89     14.23 o 
   4  15   9        0.74       11.57     14.30 o 
 -11  16   9     1235.61     1204.73     26.07 o 
 -10  16   9       43.62       55.59     11.96 o 
  -9  16   9     2217.70     2167.91     53.07 o 
  -8  16   9      116.87      123.73     11.68 o 
  -7  16   9     2015.64     2034.25     32.63 o 
  -6  16   9      312.76      321.89     13.90 o 
  -5  16   9     2422.33     2416.92     35.87 o 
  -4  16   9      499.70      518.18     12.83 o 
  -3  16   9     2735.46     2701.01     29.67 o 
  -2  16   9      602.13      584.82     16.23 o 
  -1  16   9     1711.03     1679.80     27.60 o 
   0  16   9      300.16      303.21     13.26 o 
   1  16   9      631.95      600.80     24.70 o 
   2  16   9      369.53      355.21     15.78 o 
   3  16   9      350.63      344.52     17.86 o 
   4  16   9      271.56      252.37     19.02 o 
 -10  17   9      187.35      182.62     13.82 o 
  -9  17   9        6.15       27.40     10.82 o 
  -8  17   9      159.40      186.07     13.44 o 
  -7  17   9       13.61        8.26      9.72 o 
  -6  17   9      484.14      507.42     16.72 o 
  -5  17   9        3.79       12.60      9.57 o 
  -4  17   9      693.66      653.25     24.12 o 
  -3  17   9       11.48       11.59      7.30 o 
  -2  17   9      363.30      352.48     18.97 o 
  -1  17   9        3.46        8.16      7.79 o 
   0  17   9      192.13      172.75     10.34 o 
   1  17   9        6.12       14.76     11.18 o 
   2  17   9       21.59       26.01     10.84 o 
   3  17   9        1.31      -10.35     10.35 o 
   4  17   9       36.84       52.42     15.34 o 
 -10  18   9       52.16       46.13     12.67 o 
  -9  18   9      348.20      339.19     16.22 o 
  -8  18   9       15.94        7.53     11.18 o 
  -7  18   9       79.45       85.07     11.40 o 
  -6  18   9      334.62      333.43     15.03 o 
  -5  18   9      178.56      171.22     12.49 o 
  -4  18   9       76.25       86.39     10.85 o 
  -3  18   9      137.80      123.94     10.94 o 
  -2  18   9      421.41      441.54     15.93 o 
  -1  18   9      162.81      178.65     10.54 o 
   0  18   9      386.71      373.05     15.77 o 
   1  18   9       26.43       31.41     11.60 o 
   2  18   9      385.24      389.58     16.39 o 
   3  18   9      175.66      216.98     14.72 o 
  -9  19   9       57.14       48.60     12.61 o 
  -8  19   9      215.80      249.67     14.80 o 
  -7  19   9       43.57       40.48     11.41 o 
  -6  19   9      347.13      319.93     15.01 o 
  -5  19   9      136.54      147.33     15.11 o 
  -4  19   9      376.47      412.73     15.84 o 
  -3  19   9      202.83      215.19     12.70 o 
  -2  19   9       33.17       15.56     13.22 o 
  -1  19   9      466.35      477.26     15.53 o 
   0  19   9       64.86       79.79     11.75 o 
   1  19   9      282.30      279.50     15.10 o 
   2  19   9      126.42      124.39     13.31 o 
  -8  20   9        0.03       -3.77     17.24 o 
  -7  20   9       80.35       90.84     12.84 o 
  -6  20   9        7.15        7.82     10.71 o 
  -5  20   9       31.18       25.38     10.66 o 
  -4  20   9        1.50        0.50     10.07 o 
  -3  20   9       24.24       18.39      9.97 o 
  -2  20   9      334.61      370.57     16.62 o 
  -1  20   9      151.99      142.74     16.83 o 
   0  20   9      104.82       98.38     11.66 o 
   1  20   9       58.02       73.70     16.71 o 
   2  20   9       36.61       35.62     15.40 o 
  -7  21   9       31.14       20.10     11.87 o 
  -6  21   9     1030.92     1072.37     25.09 o 
  -5  21   9      117.95      113.71     15.48 o 
  -4  21   9     1284.01     1352.73     32.47 o 
  -3  21   9       46.16       26.29     10.68 o 
  -2  21   9      243.62      232.52     14.17 o 
  -1  21   9      134.75      140.28     13.20 o 
   0  21   9      194.48      180.11     14.14 o 
   1  21   9      144.47      155.05     21.33 o 
  -6  22   9       65.97       57.81     13.28 o 
  -5  22   9      141.33      148.00     14.51 o 
  -4  22   9       14.84       22.17     11.23 o 
  -3  22   9        5.35       14.03     10.94 o 
  -2  22   9        0.57       -8.51     10.72 o 
  -1  22   9       43.45       46.68     13.35 o 
 -14   0  10      260.90      324.36     27.37 o 
 -13   0  10      166.32      140.72     20.90 o 
 -12   0  10      487.94      446.35     26.47 o 
 -11   0  10      331.64      303.33     22.14 o 
 -10   0  10     1093.63     1047.93     35.00 o 
  -9   0  10      313.34      301.10     10.21 o 
  -8   0  10      358.64      381.72      8.99 o 
  -7   0  10     2140.76     2100.74     25.68 o 
  -6   0  10     2992.01     3078.38     34.57 o 
  -5   0  10    10696.51    10673.25    109.26 o 
  -4   0  10     3985.08     4123.49     44.56 o 
  -3   0  10     9592.38     9477.10     97.40 o 
  -2   0  10     1055.25     1099.63     18.08 o 
  -1   0  10     6247.67     6074.67     56.37 o 
   0   0  10     1963.15     1947.36     23.34 o 
   1   0  10     3479.81     3531.62     67.21 o 
   2   0  10     2294.50     2158.20     31.19 o 
   3   0  10     2167.19     2315.77     40.31 o 
   4   0  10      303.27      292.64     18.48 o 
   5   0  10     1337.42     1419.39     34.29 o 
 -14   1  10       37.85       37.71     14.68 o 
 -13   1  10      198.93      223.36     16.40 o 
 -12   1  10       22.70       25.43     11.32 o 
 -11   1  10      508.59      494.01     19.17 o 
 -10   1  10       86.52       89.12      6.80 o 
  -9   1  10      454.82      439.14     10.54 o 
  -8   1  10      694.89      756.83     10.40 o 
  -7   1  10     1144.80     1169.37     11.39 o 
  -6   1  10     1150.92     1181.70     11.27 o 
  -5   1  10     3166.05     3237.16     25.39 o 
  -4   1  10     1776.40     1732.61     14.86 o 
  -3   1  10     3774.47     3744.38     28.84 o 
  -2   1  10      265.14      261.52      4.81 o 
  -1   1  10     1471.80     1398.56     12.74 o 
   0   1  10       14.24       13.69      2.79 o 
   1   1  10      621.23      604.16     10.37 o 
   2   1  10        3.93        2.17      4.17 o 
   3   1  10      236.24      211.42      7.85 o 
   4   1  10       21.16       27.05      7.42 o 
   5   1  10        1.20       -1.94     10.96 o 
   6   1  10        9.02        7.90     16.39 o 
 -14   2  10      140.19      170.55     16.92 o 
 -13   2  10      280.83      285.10     17.63 o 
 -12   2  10      302.21      326.30     23.63 o 
 -11   2  10      470.97      484.57     14.76 o 
 -10   2  10      891.66      932.58     16.19 o 
  -9   2  10     1530.54     1511.94     18.42 o 
  -8   2  10     2845.71     2870.74     27.25 o 
  -7   2  10     2170.55     2083.68     18.94 o 
  -6   2  10     1982.10     1915.97     16.29 o 
  -5   2  10     2356.24     2382.74     19.44 o 
  -4   2  10     2377.08     2273.94     18.58 o 
  -3   2  10     2794.98     2852.77     22.55 o 
  -2   2  10     2779.62     2702.49     23.16 o 
  -1   2  10     3321.44     3145.74     24.55 o 
   0   2  10      601.16      527.39      6.73 o 
   1   2  10     1114.68     1105.24     17.25 o 
   2   2  10       21.99       22.66      4.16 o 
   3   2  10       99.42      111.75      8.30 o 
   4   2  10      106.61      116.12     10.18 o 
   5   2  10      289.27      312.48     17.01 o 
   6   2  10       67.25       77.87     18.92 o 
 -14   3  10       14.69       26.49     13.53 o 
 -13   3  10       93.23       88.85     19.91 o 
 -12   3  10       12.76       14.33     14.13 o 
 -11   3  10      272.91      245.30     14.77 o 
 -10   3  10      116.37      117.52      7.53 o 
  -9   3  10        6.81       21.27      5.59 o 
  -8   3  10      983.62      986.35     19.59 o 
  -7   3  10      138.11      137.38      4.44 o 
  -6   3  10     1072.52     1018.05     11.00 o 
  -5   3  10      962.74     1000.13     12.18 o 
  -4   3  10     3486.63     3442.10     28.48 o 
  -3   3  10      229.46      243.29      5.12 o 
  -2   3  10     3572.71     3475.03     30.60 o 
  -1   3  10      300.23      311.35      5.40 o 
   0   3  10     2885.72     2847.65     25.27 o 
   1   3  10      338.35      346.72      8.15 o 
   2   3  10     2340.90     2241.58     22.91 o 
   3   3  10      348.15      388.57     16.61 o 
   4   3  10      705.35      716.28     17.47 o 
   5   3  10      546.57      552.61     21.25 o 
   6   3  10      113.27      150.36     20.42 o 
 -14   4  10      138.92      172.50     17.24 o 
 -13   4  10       16.10        4.68     16.70 o 
 -12   4  10      451.21      472.03     19.59 o 
 -11   4  10       84.06       84.83     11.76 o 
 -10   4  10      310.43      281.53     11.68 o 
  -9   4  10      709.63      683.45     10.41 o 
  -8   4  10     1013.87      965.49     16.16 o 
  -7   4  10     2357.81     2337.60     22.34 o 
  -6   4  10     1820.13     1789.33     16.52 o 
  -5   4  10     2324.20     2295.19     20.08 o 
  -4   4  10      858.30      873.52      9.93 o 
  -3   4  10     4164.01     4260.08     34.53 o 
  -2   4  10      117.33      143.42      4.90 o 
  -1   4  10     3058.12     2949.13     27.86 o 
   0   4  10      135.19      127.70      5.08 o 
   1   4  10     1477.59     1350.49     14.44 o 
   2   4  10       38.55       32.62      5.48 o 
   3   4  10      166.24      156.91     11.61 o 
   4   4  10      332.74      331.25     13.56 o 
   5   4  10      728.06      766.02     23.67 o 
   6   4  10       92.52      108.37     14.70 o 
 -14   5  10       66.93       84.01     24.63 o 
 -13   5  10      441.08      442.77     21.44 o 
 -12   5  10      188.55      202.58     29.76 o 
 -11   5  10      602.03      638.01     20.75 o 
 -10   5  10      553.34      539.77     12.57 o 
  -9   5  10       31.39       32.11      4.72 o 
  -8   5  10      988.82      954.13     12.25 o 
  -7   5  10       62.31       67.83      4.22 o 
  -6   5  10     2288.94     2214.04     22.58 o 
  -5   5  10        8.50       17.44      3.39 o 
  -4   5  10     2691.15     2551.49     24.24 o 
  -3   5  10      701.92      677.10      9.12 o 
  -2   5  10     2415.30     2343.21     25.44 o 
  -1   5  10      482.90      464.74      8.07 o 
   0   5  10     1493.61     1503.05     15.24 o 
   1   5  10      197.18      192.25      6.34 o 
   2   5  10     1582.40     1620.19     20.10 o 
   3   5  10      285.84      280.70     14.92 o 
   4   5  10      678.64      645.26     22.06 o 
   5   5  10      356.46      342.47     18.04 o 
   6   5  10      251.90      247.48     17.76 o 
 -13   6  10        0.90       -2.90     12.72 o 
 -12   6  10        0.37       -0.91     11.15 o 
 -11   6  10      522.80      519.33     19.84 o 
 -10   6  10      229.09      232.53     11.17 o 
  -9   6  10      512.53      491.39      9.26 o 
  -8   6  10     1447.42     1325.25     15.28 o 
  -7   6  10      507.96      513.85      9.84 o 
  -6   6  10     1297.44     1190.84     13.28 o 
  -5   6  10      229.60      271.10      7.05 o 
  -4   6  10      230.94      222.65      9.09 o 
  -3   6  10       33.90       44.00      4.13 o 
  -2   6  10      116.08      105.49      5.11 o 
  -1   6  10      587.80      552.85      9.69 o 
   0   6  10     1781.57     1691.17     18.11 o 
   1   6  10        2.44        1.87      4.24 o 
   2   6  10      115.46      109.52      6.97 o 
   3   6  10        0.56        1.51      6.86 o 
   4   6  10       84.75       75.52     11.97 o 
   5   6  10        8.48       -1.58     11.64 o 
   6   6  10        7.93       -1.63     12.73 o 
 -13   7  10      416.77      427.29     21.05 o 
 -12   7  10      215.14      208.57     15.57 o 
 -11   7  10      626.34      617.28     37.06 o 
 -10   7  10      756.94      747.60     17.22 o 
  -9   7  10     1320.10     1227.01     25.18 o 
  -8   7  10       88.59       97.41      5.18 o 
  -7   7  10      740.09      697.22      9.93 o 
  -6   7  10     2930.81     2852.16     26.74 o 
  -5   7  10     2775.53     2694.41     28.00 o 
  -4   7  10     2992.97     2856.64     29.40 o 
  -3   7  10     2192.39     2017.48     22.14 o 
  -2   7  10     2671.34     2577.67     32.02 o 
  -1   7  10     4800.85     4529.31     44.44 o 
   0   7  10     1138.28     1092.37     13.62 o 
   1   7  10      864.98      804.00     11.66 o 
   2   7  10     1470.78     1468.72     19.13 o 
   3   7  10        1.86        4.40      7.33 o 
   4   7  10      358.77      386.50     38.72 o 
   5   7  10       18.05       15.59     12.84 o 
   6   7  10       35.44       36.04     25.95 o 
 -13   8  10       16.52       26.73     13.35 o 
 -12   8  10       37.29       39.29     12.18 o 
 -11   8  10        6.96       -1.45      8.16 o 
 -10   8  10        6.28       11.74      6.75 o 
  -9   8  10       98.32       94.85      7.16 o 
  -8   8  10       19.02       22.70      4.82 o 
  -7   8  10      589.20      586.62     12.72 o 
  -6   8  10      346.66      286.66      7.02 o 
  -5   8  10     1115.12     1077.65     14.13 o 
  -4   8  10      846.97      765.65     11.38 o 
  -3   8  10     2081.38     2093.61     22.94 o 
  -2   8  10     1042.59      953.81     15.59 o 
  -1   8  10     1999.18     1945.69     22.08 o 
   0   8  10      790.19      729.41     10.92 o 
   1   8  10      359.60      326.62      8.08 o 
   2   8  10      794.71      755.33     15.41 o 
   3   8  10      196.08      199.37     12.01 o 
   4   8  10      239.24      259.81     16.64 o 
   5   8  10      221.77      250.28     17.27 o 
   6   8  10       15.22       12.61     19.35 o 
 -13   9  10      220.24      227.98     17.08 o 
 -12   9  10       59.64       85.13     34.56 o 
 -11   9  10       52.79       54.16      8.24 o 
 -10   9  10      858.78      893.67     16.62 o 
  -9   9  10      544.93      525.02     15.50 o 
  -8   9  10       38.82       34.58      5.32 o 
  -7   9  10       33.38       44.96      7.76 o 
  -6   9  10      679.41      618.52     10.76 o 
  -5   9  10        8.12       -2.23      3.57 o 
  -4   9  10      392.37      359.01      7.87 o 
  -3   9  10     1123.62      945.55     13.00 o 
  -2   9  10     1314.90     1224.24     20.30 o 
  -1   9  10        0.53       -3.31      4.13 o 
   0   9  10      583.37      571.71      9.88 o 
   1   9  10       35.97       38.19      5.56 o 
   2   9  10      670.36      649.82     14.38 o 
   3   9  10      146.38      173.57     11.85 o 
   4   9  10      265.87      232.66     16.34 o 
   5   9  10       27.19       24.56     13.84 o 
   6   9  10      155.43      141.65     29.21 o 
 -13  10  10       36.99       39.97     13.51 o 
 -12  10  10      179.93      213.30     30.33 o 
 -11  10  10       76.50       77.17     11.82 o 
 -10  10  10      771.21      802.79     19.04 o 
  -9  10  10      853.03      877.82     20.18 o 
  -8  10  10      804.12      778.36     17.41 o 
  -7  10  10     2788.78     2757.59     29.86 o 
  -6  10  10      500.50      487.64      9.64 o 
  -5  10  10     4480.19     4502.47     40.12 o 
  -4  10  10      935.92      830.75     12.02 o 
  -3  10  10     5586.23     5627.31     53.94 o 
  -2  10  10      298.20      246.03     10.45 o 
  -1  10  10     1919.04     1925.57     25.13 o 
   0  10  10      784.53      767.20     11.44 o 
   1  10  10      924.35      925.91     16.60 o 
   2  10  10      356.67      364.66     12.32 o 
   3  10  10      475.84      450.13     19.81 o 
   4  10  10      223.32      239.47     17.50 o 
   5  10  10      406.10      492.26     22.62 o 
 -12  11  10      463.11      483.80     32.97 o 
 -11  11  10       31.70       49.68     10.57 o 
 -10  11  10      334.44      356.36     17.01 o 
  -9  11  10        0.28       13.13      8.39 o 
  -8  11  10      251.71      257.39     12.93 o 
  -7  11  10       16.88       11.20      5.03 o 
  -6  11  10        0.82       -0.79      4.50 o 
  -5  11  10      212.50      208.62      6.26 o 
  -4  11  10       23.59       39.12      5.58 o 
  -3  11  10       15.50       16.69      5.47 o 
  -2  11  10      213.14      226.13     11.18 o 
  -1  11  10       17.02        8.48      5.88 o 
   0  11  10       30.40       30.25      6.79 o 
   1  11  10        0.78        4.09      6.90 o 
   2  11  10       84.78       79.55      8.54 o 
   3  11  10       91.41       87.04     10.69 o 
   4  11  10        1.37        8.83     12.76 o 
   5  11  10       43.44       39.81     14.37 o 
 -12  12  10      311.85      357.21     30.06 o 
 -11  12  10       44.36       37.23     10.43 o 
 -10  12  10      558.98      552.87     17.58 o 
  -9  12  10      388.48      386.48     21.04 o 
  -8  12  10      669.25      645.08     24.91 o 
  -7  12  10     1546.57     1521.51     22.13 o 
  -6  12  10      735.48      717.71     11.96 o 
  -5  12  10     1697.21     1699.76     31.01 o 
  -4  12  10     1222.21     1124.57     15.52 o 
  -3  12  10     2581.15     2416.31     29.81 o 
  -2  12  10      878.27      849.32     16.47 o 
  -1  12  10     1841.39     1742.96     32.96 o 
   0  12  10        7.74       19.51      7.10 o 
   1  12  10     1210.98     1152.90     21.51 o 
   2  12  10      147.76      144.48     11.21 o 
   3  12  10      250.09      250.91     14.16 o 
   4  12  10        5.51        3.26     12.64 o 
   5  12  10      324.25      309.71     24.66 o 
 -12  13  10      110.75      117.84     24.94 o 
 -11  13  10        1.19        0.18     10.65 o 
 -10  13  10      440.71      414.20     27.08 o 
  -9  13  10        2.27       -1.83      8.81 o 
  -8  13  10      358.37      347.58     14.08 o 
  -7  13  10        0.51        0.14      6.10 o 
  -6  13  10      303.56      289.32     16.48 o 
  -5  13  10      530.67      511.77     14.46 o 
  -4  13  10      160.54      174.27      8.21 o 
  -3  13  10     1277.52     1210.97     18.85 o 
  -2  13  10      479.33      458.16     15.28 o 
  -1  13  10      427.32      453.74     14.47 o 
   0  13  10     1272.48     1270.48     25.19 o 
   1  13  10       83.70       88.12      8.95 o 
   2  13  10      520.14      515.50     17.13 o 
   3  13  10      180.67      192.15     18.13 o 
   4  13  10       93.27      119.11     16.19 o 
 -11  14  10        9.63       -0.22     11.09 o 
 -10  14  10      314.99      313.93     15.04 o 
  -9  14  10      214.23      232.57     21.84 o 
  -8  14  10      112.16      109.36     11.01 o 
  -7  14  10      983.32      996.72     21.54 o 
  -6  14  10       11.25        8.54      8.33 o 
  -5  14  10      924.54      924.90     19.63 o 
  -4  14  10       68.03       56.70      6.06 o 
  -3  14  10     1033.97     1042.17     20.69 o 
  -2  14  10       28.49       16.49      8.32 o 
  -1  14  10     2096.45     2174.76     50.04 o 
   0  14  10       76.78       65.70      8.30 o 
   1  14  10     1634.01     1674.10     24.78 o 
   2  14  10       88.86       79.17     11.46 o 
   3  14  10      337.71      346.63     16.21 o 
   4  14  10      219.94      198.00     18.16 o 
 -11  15  10       85.83       78.12     12.76 o 
 -10  15  10      598.64      588.35     20.69 o 
  -9  15  10       14.59        9.47     13.35 o 
  -8  15  10     1062.14     1063.51     22.70 o 
  -7  15  10       43.51       35.92      9.30 o 
  -6  15  10     1701.78     1695.76     28.85 o 
  -5  15  10       99.99       89.11      9.93 o 
  -4  15  10     1817.93     1820.60     25.27 o 
  -3  15  10      105.00      108.47      9.79 o 
  -2  15  10     1307.73     1223.30     22.98 o 
  -1  15  10      280.34      260.27     12.63 o 
   0  15  10      662.96      664.00     15.46 o 
   1  15  10       43.78       29.49     10.20 o 
   2  15  10      216.59      208.07     13.71 o 
   3  15  10      163.13      151.91     17.20 o 
   4  15  10      165.13      192.77     17.57 o 
 -11  16  10       43.75       52.66     22.37 o 
 -10  16  10        0.91       -7.98     11.23 o 
  -9  16  10       42.03       43.38     11.05 o 
  -8  16  10      144.91      126.99     12.35 o 
  -7  16  10       66.69       71.28     10.57 o 
  -6  16  10       16.72       10.57     11.87 o 
  -5  16  10      109.55      121.73     10.60 o 
  -4  16  10       53.60       56.51      9.34 o 
  -3  16  10        4.77       14.45      8.57 o 
  -2  16  10      271.69      278.34     13.23 o 
  -1  16  10       98.92       99.45      9.42 o 
   0  16  10      235.67      229.41     11.24 o 
   1  16  10      151.25      153.77     12.83 o 
   2  16  10       26.08       16.12     14.24 o 
   3  16  10       68.95       66.09     12.32 o 
 -10  17  10      105.68      120.17     13.69 o 
  -9  17  10      445.81      443.52     20.46 o 
  -8  17  10      112.84      144.61     12.55 o 
  -7  17  10      487.22      455.73     16.30 o 
  -6  17  10      306.44      310.00     14.53 o 
  -5  17  10      381.03      363.31     14.61 o 
  -4  17  10     1714.19     1686.80     28.77 o 
  -3  17  10      402.19      400.60     15.17 o 
  -2  17  10      647.03      619.96     17.42 o 
  -1  17  10       12.51        7.43      8.30 o 
   0  17  10      121.73      125.16     10.22 o 
   1  17  10       43.47       27.21     10.56 o 
   2  17  10      280.29      265.36     15.09 o 
   3  17  10      111.30       97.07     15.33 o 
  -9  18  10      147.36      130.43     12.98 o 
  -8  18  10       43.78       49.66     11.94 o 
  -7  18  10      276.53      280.64     15.20 o 
  -6  18  10       10.04       -2.66     10.31 o 
  -5  18  10      143.07      132.88     11.60 o 
  -4  18  10      265.56      309.46     14.38 o 
  -3  18  10      154.37      166.94     12.22 o 
  -2  18  10      702.78      735.74     19.87 o 
  -1  18  10      186.24      163.92     10.65 o 
   0  18  10      272.92      249.73     28.83 o 
   1  18  10      110.01      121.89     13.11 o 
   2  18  10       16.03       22.43     12.03 o 
  -9  19  10       13.14       20.05     12.38 o 
  -8  19  10      258.37      287.67     16.12 o 
  -7  19  10        6.14        1.47     10.36 o 
  -6  19  10      301.09      300.77     15.02 o 
  -5  19  10       13.81       17.56     10.55 o 
  -4  19  10     1794.55     1810.16     30.77 o 
  -3  19  10        3.02        6.46     13.07 o 
  -2  19  10     1324.09     1350.61     26.48 o 
  -1  19  10       99.89      100.79     10.37 o 
   0  19  10      656.20      732.09     21.26 o 
   1  19  10       38.61       47.29     11.91 o 
  -8  20  10      157.30      152.75     14.44 o 
  -7  20  10      342.08      366.02     16.79 o 
  -6  20  10       75.61       72.89     12.02 o 
  -5  20  10      287.22      281.94     14.75 o 
  -4  20  10       21.35       13.37     11.09 o 
  -3  20  10       58.80       54.80     14.29 o 
  -2  20  10        0.44        0.73      9.23 o 
  -1  20  10      249.15      252.52     12.58 o 
   0  20  10       42.13       49.09     12.23 o 
   1  20  10      100.92      106.30     14.24 o 
  -7  21  10      302.65      287.11     16.15 o 
  -6  21  10       14.19       21.38     11.63 o 
  -5  21  10      357.76      353.01     16.24 o 
  -4  21  10       29.84       17.97     10.94 o 
  -3  21  10       50.40       50.63     14.62 o 
  -2  21  10       29.07       39.59     11.35 o 
  -1  21  10       97.10       95.46     12.93 o 
  -5  22  10      569.18      595.81     20.14 o 
  -4  22  10        7.86       17.54     13.92 o 
  -3  22  10      179.37      186.68     17.77 o 
  -2  22  10        0.04      -13.67     13.67 o 
 -14   1  11        3.55       11.97     13.31 o 
 -13   1  11       26.53       36.08     12.28 o 
 -12   1  11      160.70      148.49     14.16 o 
 -11   1  11      276.43      274.09     18.24 o 
 -10   1  11       13.75       18.53      6.95 o 
  -9   1  11     1299.73     1306.57     16.69 o 
  -8   1  11      114.44      125.94      4.86 o 
  -7   1  11     1374.58     1343.90     12.80 o 
  -6   1  11      356.91      352.51      5.83 o 
  -5   1  11     1250.18     1245.83     11.80 o 
  -4   1  11     1538.38     1469.60     13.35 o 
  -3   1  11     5021.06     4932.96     43.19 o 
  -2   1  11     3460.79     3456.51     29.07 o 
  -1   1  11     3760.24     3792.30     27.49 o 
   0   1  11     2018.13     2076.17     17.74 o 
   1   1  11      340.24      396.51      7.66 o 
   2   1  11     1334.31     1318.70     17.50 o 
   3   1  11      282.95      283.04     12.21 o 
   4   1  11      917.27     1010.56     21.59 o 
   5   1  11      141.24      119.65     20.86 o 
 -14   2  11      370.79      363.88     19.92 o 
 -13   2  11      100.28       99.77     14.17 o 
 -12   2  11      994.12     1001.24     26.54 o 
 -11   2  11       19.68       19.32     10.73 o 
 -10   2  11     2095.11     2037.41     26.91 o 
  -9   2  11       71.81       87.53      6.25 o 
  -8   2  11     2347.70     2356.07     21.41 o 
  -7   2  11       15.61       15.65      3.42 o 
  -6   2  11     1919.47     1885.82     17.59 o 
  -5   2  11       16.54       19.40      3.12 o 
  -4   2  11       97.29      104.77      4.00 o 
  -3   2  11      115.78      113.26      4.11 o 
  -2   2  11      316.30      311.77      6.03 o 
  -1   2  11      191.58      174.54      4.82 o 
   0   2  11       49.23       37.63      3.93 o 
   1   2  11       72.11       68.00      5.17 o 
   2   2  11       49.02       42.25      6.77 o 
   3   2  11      103.06      107.97     12.86 o 
   4   2  11        4.36       -3.65      8.96 o 
   5   2  11       23.59       30.78     12.68 o 
 -14   3  11        6.24        9.84     13.88 o 
 -13   3  11      586.45      597.95     23.20 o 
 -12   3  11       14.30       20.85     11.44 o 
 -11   3  11     1311.69     1333.42     30.04 o 
 -10   3  11       49.48       45.33      6.58 o 
  -9   3  11     2845.75     2804.44     29.88 o 
  -8   3  11      311.25      321.34      7.97 o 
  -7   3  11     3844.00     3790.13     31.67 o 
  -6   3  11       49.35       58.82      4.08 o 
  -5   3  11     3889.74     3829.12     31.70 o 
  -4   3  11      602.16      590.91      7.97 o 
  -3   3  11      278.20      270.34      7.05 o 
  -2   3  11      207.53      201.32      5.72 o 
  -1   3  11       15.73       18.25      3.46 o 
   0   3  11      506.24      464.90      7.96 o 
   1   3  11        6.59        0.57      4.27 o 
   2   3  11      626.31      625.42     13.71 o 
   3   3  11       22.12       29.51      8.66 o 
   4   3  11      128.53      142.92     11.35 o 
   5   3  11      142.61      129.11     33.63 o 
   6   3  11      110.19      117.74     20.99 o 
 -14   4  11       16.35        8.08     33.62 o 
 -13   4  11       60.85       73.07     14.11 o 
 -12   4  11       58.58       76.07     12.73 o 
 -11   4  11       58.09       59.90     11.28 o 
 -10   4  11       54.97       58.43     10.19 o 
  -9   4  11      948.53      937.98     13.94 o 
  -8   4  11      359.65      359.63      8.46 o 
  -7   4  11     1831.96     1767.68     25.18 o 
  -6   4  11     2170.38     2114.00     20.64 o 
  -5   4  11     1986.90     1926.45     17.71 o 
  -4   4  11     1698.47     1639.38     18.95 o 
  -3   4  11      499.98      510.74      8.32 o 
  -2   4  11      269.45      297.77      6.71 o 
  -1   4  11      749.03      731.59     10.58 o 
   0   4  11     1300.47     1238.72     13.77 o 
   1   4  11     1382.97     1396.43     17.99 o 
   2   4  11     1812.40     1751.03     25.01 o 
   3   4  11      780.94      814.95     19.16 o 
   4   4  11      874.49      870.27     24.81 o 
   5   4  11       69.07       83.38     13.97 o 
   6   4  11      212.43      227.54     24.00 o 
 -14   5  11        9.25        5.46     13.41 o 
 -13   5  11       20.06        5.59     12.73 o 
 -12   5  11        6.28        6.46     11.28 o 
 -11   5  11       11.46       19.04     10.46 o 
 -10   5  11      315.19      286.50     12.07 o 
  -9   5  11       13.98       18.78      5.16 o 
  -8   5  11      134.70      130.09      6.10 o 
  -7   5  11      300.16      328.84      7.24 o 
  -6   5  11      340.84      337.15      7.07 o 
  -5   5  11        1.20        8.88      4.00 o 
  -4   5  11       66.72       52.36      4.49 o 
  -3   5  11      413.17      453.23      8.87 o 
  -2   5  11      828.82      807.13     13.47 o 
  -1   5  11       46.45       34.35      4.65 o 
   0   5  11        2.96        3.15      4.24 o 
   1   5  11      480.34      442.41     10.32 o 
   2   5  11       16.34       20.49      6.91 o 
   3   5  11      853.84      868.25     27.96 o 
   4   5  11       91.24       88.58     13.55 o 
   5   5  11       85.39       69.86     14.16 o 
   6   5  11       33.46       60.03     21.85 o 
 -13   6  11        2.79       -9.13     12.21 o 
 -12   6  11     1200.28     1220.68     29.49 o 
 -11   6  11       84.16       76.43     11.83 o 
 -10   6  11     1202.12     1225.57     18.87 o 
  -9   6  11      195.70      185.21     12.33 o 
  -8   6  11     2621.54     2492.83     26.94 o 
  -7   6  11      106.53       97.40      6.61 o 
  -6   6  11     2586.97     2503.26     26.73 o 
  -5   6  11      534.63      510.50      9.32 o 
  -4   6  11     2201.82     2153.94     23.58 o 
  -3   6  11      653.54      652.26     10.75 o 
  -2   6  11     1073.72     1078.74     14.59 o 
  -1   6  11      704.43      749.38     11.98 o 
   0   6  11      332.04      353.26     11.69 o 
   1   6  11     1278.96     1243.04     17.19 o 
   2   6  11      141.72      167.83      9.01 o 
   3   6  11      399.38      380.43     14.96 o 
   4   6  11       44.38       30.91     12.71 o 
   5   6  11      380.66      375.35     20.28 o 
 -13   7  11       94.84       87.72     24.62 o 
 -12   7  11       53.38       57.65     12.69 o 
 -11   7  11       46.58       44.46     11.29 o 
 -10   7  11        9.72        0.54      6.48 o 
  -9   7  11       94.76      112.99      7.60 o 
  -8   7  11      176.09      173.65      7.05 o 
  -7   7  11      667.89      672.02     12.86 o 
  -6   7  11       20.08       19.83      4.41 o 
  -5   7  11      293.41      316.27      7.81 o 
  -4   7  11      178.70      178.30      6.36 o 
  -3   7  11      517.88      475.51      9.40 o 
  -2   7  11      322.93      308.38     12.15 o 
  -1   7  11      189.27      158.92      9.58 o 
   0   7  11      639.53      614.42     10.36 o 
   1   7  11      200.06      189.01      7.87 o 
   2   7  11       22.75       19.70      7.24 o 
   3   7  11        5.46        9.42      9.31 o 
   4   7  11       22.81       12.86     12.64 o 
   5   7  11       31.88       27.90     13.72 o 
 -13   8  11        0.46       -8.08     16.61 o 
 -12   8  11      330.03      321.43     17.82 o 
 -11   8  11        7.37       20.08      7.55 o 
 -10   8  11      362.80      376.99     16.73 o 
  -9   8  11        8.75       11.33      7.79 o 
  -8   8  11     2855.35     2842.18     34.00 o 
  -7   8  11      125.17      124.67      6.14 o 
  -6   8  11     1487.89     1541.85     18.65 o 
  -5   8  11       45.20       31.50      4.58 o 
  -4   8  11     1340.68     1348.83     16.83 o 
  -3   8  11       23.66       15.76      4.30 o 
  -2   8  11     2230.43     2163.04     24.24 o 
  -1   8  11       15.93       15.99      4.67 o 
   0   8  11      732.05      717.53     11.21 o 
   1   8  11       94.98       92.28      7.99 o 
   2   8  11      118.78      131.78      9.12 o 
   3   8  11       12.72       14.76      9.69 o 
   4   8  11        1.74        7.16     26.90 o 
   5   8  11       64.30       70.24     15.20 o 
 -13   9  11       17.38       41.29     13.71 o 
 -12   9  11        7.43       34.99     19.60 o 
 -11   9  11      151.30      134.32     15.67 o 
 -10   9  11      358.42      374.32     15.11 o 
  -9   9  11      752.45      737.00     17.84 o 
  -8   9  11      307.41      339.13     13.37 o 
  -7   9  11      323.30      330.49      8.60 o 
  -6   9  11      391.96      414.51     11.87 o 
  -5   9  11      238.23      243.03      7.32 o 
  -4   9  11     1299.36     1358.14     17.14 o 
  -3   9  11      338.40      324.55      8.14 o 
  -2   9  11     2823.27     2853.43     30.45 o 
  -1   9  11      906.24      885.86     14.70 o 
   0   9  11     2200.48     2158.72     30.78 o 
   1   9  11      787.48      754.31     15.28 o 
   2   9  11     2056.97     2009.19     27.58 o 
   3   9  11      271.47      304.50     14.35 o 
   4   9  11     1257.43     1284.71     32.22 o 
   5   9  11       11.94       13.98     13.91 o 
 -13  10  11        0.33        3.87     20.35 o 
 -12  10  11      199.61      189.27     23.37 o 
 -11  10  11        3.92        6.74      9.61 o 
 -10  10  11      760.10      704.66     18.09 o 
  -9  10  11      178.64      187.61     11.37 o 
  -8  10  11        2.66        1.58      7.68 o 
  -7  10  11        9.07        3.77      5.64 o 
  -6  10  11        7.53        8.11      4.68 o 
  -5  10  11       11.76       17.64      5.40 o 
  -4  10  11        3.60        5.76      4.38 o 
  -3  10  11       50.75       66.49      5.25 o 
  -2  10  11        6.07        7.91      4.65 o 
  -1  10  11      334.81      321.37     12.04 o 
   0  10  11       76.47       77.73      7.91 o 
   1  10  11      640.48      645.80     14.92 o 
   2  10  11      214.14      211.36     11.53 o 
   3  10  11       58.37       47.27     11.14 o 
   4  10  11       20.15       24.24     13.60 o 
   5  10  11      116.14      119.16     21.18 o 
 -12  11  11       12.33      -17.25     19.18 o 
 -11  11  11     1279.74     1270.14     24.62 o 
 -10  11  11      243.27      225.08     12.40 o 
  -9  11  11     3093.70     3039.77     42.52 o 
  -8  11  11       78.69       68.35      8.94 o 
  -7  11  11     2448.10     2432.60     30.45 o 
  -6  11  11      120.38      106.82      6.30 o 
  -5  11  11     4148.15     3986.25     40.30 o 
  -4  11  11       13.00       22.16      4.73 o 
  -3  11  11     1387.83     1312.65     19.78 o 
  -2  11  11      249.47      241.90     11.20 o 
  -1  11  11      291.27      282.05     12.12 o 
   0  11  11       86.52       88.52      8.28 o 
   1  11  11       21.71       45.42     10.98 o 
   2  11  11      545.13      540.91     17.77 o 
   3  11  11      255.64      264.64     14.27 o 
   4  11  11      225.99      238.32     27.93 o 
 -12  12  11       54.86       33.45     14.09 o 
 -11  12  11       14.42       22.78     10.40 o 
 -10  12  11       66.36       63.78     10.63 o 
  -9  12  11       43.77       42.46      9.53 o 
  -8  12  11        1.53       10.27     10.46 o 
  -7  12  11      843.89      836.80     16.74 o 
  -6  12  11      173.58      166.60     11.29 o 
  -5  12  11      662.90      631.93     16.28 o 
  -4  12  11      173.85      174.52     10.25 o 
  -3  12  11      773.68      789.71     17.69 o 
  -2  12  11      169.18      164.61     10.73 o 
  -1  12  11      483.13      479.20     14.79 o 
   0  12  11      105.44      111.03      9.07 o 
   1  12  11      244.67      254.61     19.54 o 
   2  12  11      175.45      161.53     20.83 o 
   3  12  11       74.26       72.30     11.98 o 
   4  12  11        7.47       -5.70     14.27 o 
 -12  13  11      122.99      139.17     20.14 o 
 -11  13  11      368.37      400.08     16.84 o 
 -10  13  11      185.97      194.66     13.25 o 
  -9  13  11      468.34      447.49     16.00 o 
  -8  13  11       12.76       38.39      9.83 o 
  -7  13  11      409.75      420.11     14.83 o 
  -6  13  11      250.12      250.45     12.11 o 
  -5  13  11     1521.46     1444.72     25.15 o 
  -4  13  11       42.11       45.81      8.40 o 
  -3  13  11      889.73      851.17     18.70 o 
  -2  13  11      746.15      722.64     19.24 o 
  -1  13  11      569.71      525.34     15.49 o 
   0  13  11      688.85      672.41     15.70 o 
   1  13  11      320.89      308.59     11.89 o 
   2  13  11      347.60      339.69     15.47 o 
   3  13  11      298.69      277.20     14.97 o 
   4  13  11       67.04       73.77     20.49 o 
 -11  14  11       57.94       50.23     11.51 o 
 -10  14  11      437.04      455.00     16.65 o 
  -9  14  11      229.64      211.37     13.16 o 
  -8  14  11      732.90      710.72     21.18 o 
  -7  14  11      915.58      906.75     20.95 o 
  -6  14  11      689.94      686.61     17.38 o 
  -5  14  11      783.99      698.86     17.80 o 
  -4  14  11      131.33      141.79     14.19 o 
  -3  14  11     1214.81     1211.38     25.76 o 
  -2  14  11      253.44      257.91     12.50 o 
  -1  14  11     1664.28     1554.18     23.39 o 
   0  14  11      183.79      191.82     12.15 o 
   1  14  11     1437.86     1315.92     25.79 o 
   2  14  11      168.20      171.64     13.40 o 
   3  14  11      340.82      341.67     16.66 o 
 -11  15  11        7.89       -1.00     20.48 o 
 -10  15  11       74.40       83.16     12.33 o 
  -9  15  11       15.22        5.08     10.15 o 
  -8  15  11      666.12      680.20     18.54 o 
  -7  15  11      137.66      132.58     11.60 o 
  -6  15  11      389.40      376.84     21.66 o 
  -5  15  11       83.63       67.76     10.27 o 
  -4  15  11      161.30      170.73     13.32 o 
  -3  15  11      111.41       98.90     10.19 o 
  -2  15  11      662.76      658.50     25.36 o 
  -1  15  11       15.44       19.80      8.24 o 
   0  15  11      694.36      741.08     18.93 o 
   1  15  11        5.25       12.92     10.40 o 
   2  15  11      198.13      204.22     14.13 o 
   3  15  11      105.95      107.15     13.21 o 
 -10  16  11     1396.42     1496.22     45.84 o 
  -9  16  11       63.62       67.29     11.88 o 
  -8  16  11     1834.06     1782.65     30.94 o 
  -7  16  11       90.50       90.61     11.63 o 
  -6  16  11     1683.29     1655.65     28.61 o 
  -5  16  11       13.75       14.36      9.01 o 
  -4  16  11      754.82      744.57     22.79 o 
  -3  16  11      113.36      100.71     11.08 o 
  -2  16  11      561.98      583.35     17.56 o 
  -1  16  11       31.33       32.21      8.97 o 
   0  16  11      374.43      383.41     15.98 o 
   1  16  11       33.50       24.61     11.43 o 
   2  16  11       49.10       47.04     11.79 o 
 -10  17  11      147.58      160.75     14.54 o 
  -9  17  11      223.16      219.28     14.93 o 
  -8  17  11      122.32      142.78     12.89 o 
  -7  17  11      287.68      250.08     14.40 o 
  -6  17  11      495.88      483.90     16.89 o 
  -5  17  11       16.44       28.13     15.58 o 
  -4  17  11      618.77      558.19     22.39 o 
  -3  17  11       54.57       38.96     10.20 o 
  -2  17  11      375.76      358.16     15.16 o 
  -1  17  11       18.42        9.81      8.37 o 
   0  17  11      247.12      224.32     18.61 o 
   1  17  11       18.18       38.20     11.31 o 
   2  17  11       90.86       67.30     12.38 o 
  -9  18  11      167.46      187.40     14.36 o 
  -8  18  11      293.94      281.54     18.95 o 
  -7  18  11       31.32       26.69     11.17 o 
  -6  18  11      449.34      444.65     25.00 o 
  -5  18  11      299.78      312.93     15.16 o 
  -4  18  11      237.92      233.12     35.81 o 
  -3  18  11      421.44      476.35     17.73 o 
  -2  18  11      142.59      139.54     12.21 o 
  -1  18  11      178.98      192.46     11.68 o 
   0  18  11      339.34      360.62     16.76 o 
   1  18  11      288.53      274.63     16.03 o 
  -8  19  11       73.73       58.61     12.87 o 
  -7  19  11      633.44      629.53     19.76 o 
  -6  19  11       67.66       58.68     13.88 o 
  -5  19  11      764.87      759.83     20.87 o 
  -4  19  11      110.24      117.56     15.60 o 
  -3  19  11      778.22      759.56     24.24 o 
  -2  19  11       96.39      108.93     13.58 o 
  -1  19  11       77.79       89.69     12.41 o 
   0  19  11      498.48      513.50     21.69 o 
  -7  20  11        1.39        5.04     12.13 o 
  -6  20  11      300.13      289.25     15.98 o 
  -5  20  11       12.61        8.36     10.98 o 
  -4  20  11      125.90      130.15     24.97 o 
  -3  20  11       49.33       36.78     14.48 o 
  -2  20  11        7.90        8.74      9.80 o 
  -1  20  11      249.36      262.97     32.35 o 
  -6  21  11        4.41        0.17     12.05 o 
  -5  21  11      148.63      159.80     14.21 o 
  -4  21  11       41.90       42.01     14.79 o 
  -3  21  11      685.60      762.22     40.15 o 
  -2  21  11        8.64      -11.32     11.32 o 
 -14   0  12      118.52       96.36     20.72 o 
 -13   0  12      379.91      424.24     29.58 o 
 -12   0  12      587.57      610.87     30.94 o 
 -11   0  12      304.29      283.85     21.43 o 
 -10   0  12     5919.53     5781.43    121.28 o 
  -9   0  12      279.45      295.27     13.59 o 
  -8   0  12     8679.99     8686.27    102.93 o 
  -7   0  12      928.52      911.53     15.99 o 
  -6   0  12     4840.23     4672.45     50.99 o 
  -5   0  12      390.29      369.41      8.81 o 
  -4   0  12     8705.74     8533.51    100.74 o 
  -3   0  12       76.43       75.82      9.99 o 
  -2   0  12     8033.84     7790.69     92.84 o 
  -1   0  12      325.53      282.76     12.70 o 
   0   0  12     4762.99     4557.86     49.21 o 
   1   0  12       17.93       20.51      7.02 o 
   2   0  12     1859.93     1811.73     51.55 o 
   3   0  12      575.54      643.65     31.34 o 
   4   0  12     1602.17     1624.43     49.88 o 
 -14   1  12        2.09       11.97     13.87 o 
 -13   1  12       70.03       72.96     18.78 o 
 -12   1  12        3.97       15.41     10.90 o 
 -11   1  12       73.13       49.62     10.71 o 
 -10   1  12        1.29        3.40      6.97 o 
  -9   1  12      694.42      688.93     12.18 o 
  -8   1  12       33.99       37.61      4.10 o 
  -7   1  12      428.50      396.44      8.56 o 
  -6   1  12      415.42      396.65      6.97 o 
  -5   1  12     1045.50      979.23     13.98 o 
  -4   1  12       80.07       86.07      4.08 o 
  -3   1  12      588.23      561.20      8.58 o 
  -2   1  12        3.94        9.21      3.83 o 
  -1   1  12       27.29       33.27      3.66 o 
   0   1  12       33.83       41.71      4.84 o 
   1   1  12       37.68       28.27      5.63 o 
   2   1  12        7.18       13.99      8.48 o 
   3   1  12       25.86       30.25     12.27 o 
   4   1  12       86.03       79.31     23.13 o 
 -14   2  12      107.61       98.83     16.51 o 
 -13   2  12      395.37      357.56     18.79 o 
 -12   2  12      255.24      258.09     34.60 o 
 -11   2  12      655.46      672.01     21.13 o 
 -10   2  12      811.68      832.47     15.34 o 
  -9   2  12       37.75       45.53      5.43 o 
  -8   2  12      888.82      932.84     12.21 o 
  -7   2  12      132.52      133.31      4.89 o 
  -6   2  12      444.71      433.46      7.23 o 
  -5   2  12      666.91      668.40      8.86 o 
  -4   2  12     1765.87     1755.46     16.80 o 
  -3   2  12      333.91      329.10      8.79 o 
  -2   2  12      449.02      459.70      8.38 o 
  -1   2  12      171.69      157.03      6.66 o 
   0   2  12      118.15      111.66      5.72 o 
   1   2  12       21.12       15.96      6.15 o 
   2   2  12       51.52       63.46     11.70 o 
   3   2  12      117.12      130.18     11.22 o 
   4   2  12       77.43       76.93     17.23 o 
   5   2  12      211.94      215.44     25.00 o 
 -14   3  12      125.17      157.52     20.40 o 
 -13   3  12      374.46      348.34     19.33 o 
 -12   3  12      398.75      383.48     20.88 o 
 -11   3  12      237.15      205.49     20.14 o 
 -10   3  12     1031.24     1001.65     19.55 o 
  -9   3  12       58.96       54.34      5.57 o 
  -8   3  12      729.33      706.69     11.97 o 
  -7   3  12     3039.86     2995.10     31.70 o 
  -6   3  12      409.54      407.79      7.18 o 
  -5   3  12     3951.42     3906.86     32.62 o 
  -4   3  12       10.75       12.93      3.69 o 
  -3   3  12     3347.65     3297.08     31.15 o 
  -2   3  12      197.61      188.25      6.08 o 
  -1   3  12     1972.00     1949.14     18.91 o 
   0   3  12       92.17       91.63      5.83 o 
   1   3  12      947.10      931.42     16.30 o 
   2   3  12      203.55      197.45     11.57 o 
   3   3  12       12.62       11.41      9.42 o 
   4   3  12       38.45       27.09     12.67 o 
   5   3  12       12.20      -15.09     19.26 o 
 -14   4  12       97.06      100.51     15.83 o 
 -13   4  12       21.31       25.57     13.21 o 
 -12   4  12      336.93      310.86     17.43 o 
 -11   4  12      460.83      462.15     19.00 o 
 -10   4  12       48.71       37.52     11.20 o 
  -9   4  12      148.62      168.62      7.06 o 
  -8   4  12       21.16       18.76      4.78 o 
  -7   4  12      537.70      548.04      9.01 o 
  -6   4  12       52.11       48.00      4.25 o 
  -5   4  12      386.28      363.93      7.38 o 
  -4   4  12      837.09      803.53     10.98 o 
  -3   4  12      761.40      755.17     15.33 o 
  -2   4  12      186.63      159.96      5.78 o 
  -1   4  12       77.08       75.42      4.68 o 
   0   4  12      292.45      290.47     10.19 o 
   1   4  12       11.51       11.90      6.90 o 
   2   4  12      144.42      146.03      9.27 o 
   3   4  12        1.35        0.69      8.80 o 
   4   4  12       56.48       74.41     13.80 o 
   5   4  12       30.67       40.53     14.13 o 
 -14   5  12      122.94      135.56     16.24 o 
 -13   5  12      257.70      264.06     18.85 o 
 -12   5  12       53.65       57.12     12.70 o 
 -11   5  12      804.85      807.54     37.64 o 
 -10   5  12      546.42      537.86     20.35 o 
  -9   5  12      642.54      682.66     13.48 o 
  -8   5  12      271.01      282.97      8.24 o 
  -7   5  12     3028.33     2987.80     42.47 o 
  -6   5  12       14.62       16.18      4.54 o 
  -5   5  12     6672.26     6576.05     62.24 o 
  -4   5  12        5.31        0.83      4.23 o 
  -3   5  12     7384.23     7115.11     67.21 o 
  -2   5  12       66.17       55.63      5.16 o 
  -1   5  12     5079.24     4856.48     43.44 o 
   0   5  12       81.35       89.92      9.69 o 
   1   5  12     1898.14     1842.92     24.98 o 
   2   5  12      396.85      398.22     12.54 o 
   3   5  12      916.17      960.51     21.68 o 
   4   5  12       15.85       30.16     13.27 o 
   5   5  12      333.47      368.39     20.19 o 
 -13   6  12       84.21       88.23     14.59 o 
 -12   6  12      107.12      122.62     13.79 o 
 -11   6  12       32.25       46.75     11.76 o 
 -10   6  12        1.81        1.63      7.58 o 
  -9   6  12      302.16      341.15     12.22 o 
  -8   6  12      418.27      383.66     10.41 o 
  -7   6  12       16.21       29.57      5.00 o 
  -6   6  12      400.12      364.88      9.74 o 
  -5   6  12      468.72      501.32      9.88 o 
  -4   6  12      431.44      389.40      8.96 o 
  -3   6  12      525.66      511.18     10.10 o 
  -2   6  12      245.85      215.58      8.69 o 
  -1   6  12      343.70      349.13      8.16 o 
   0   6  12      300.95      278.87      8.81 o 
   1   6  12      274.78      276.37     10.69 o 
   2   6  12       70.44       82.15      8.68 o 
   3   6  12        7.88       10.53      9.56 o 
   4   6  12       31.89       46.93     13.12 o 
   5   6  12        2.57        5.89     13.53 o 
 -13   7  12       29.42       34.32     13.09 o 
 -12   7  12      611.21      598.82     22.11 o 
 -11   7  12      220.18      239.65     15.14 o 
 -10   7  12     1328.85     1338.17     29.83 o 
  -9   7  12     1008.84      947.09     24.22 o 
  -8   7  12     1740.06     1727.57     62.79 o 
  -7   7  12      906.35      897.94     15.08 o 
  -6   7  12      626.94      621.36     14.88 o 
  -5   7  12      481.20      539.62     14.26 o 
  -4   7  12      254.29      280.76      7.77 o 
  -3   7  12       91.11      103.22      5.78 o 
  -2   7  12      103.64       92.56      5.93 o 
  -1   7  12      674.77      665.68     11.01 o 
   0   7  12        0.32       -0.56      5.48 o 
   1   7  12       31.43       33.81     10.04 o 
   2   7  12       77.33       85.51      8.95 o 
   3   7  12      167.45      193.21     15.93 o 
   4   7  12        2.08       16.40     29.26 o 
 -13   8  12       29.41       15.74     18.65 o 
 -12   8  12      319.35      315.62     27.13 o 
 -11   8  12       13.20       10.85      9.17 o 
 -10   8  12     1339.08     1283.63     26.78 o 
  -9   8  12        3.87       12.03     10.39 o 
  -8   8  12     1839.39     1676.67     37.96 o 
  -7   8  12        1.68        0.05      5.31 o 
  -6   8  12     1950.75     1830.78     26.85 o 
  -5   8  12        1.08        7.10      4.63 o 
  -4   8  12     1408.92     1293.22     16.88 o 
  -3   8  12      256.37      263.06      9.39 o 
  -2   8  12     1230.22     1194.51     16.37 o 
  -1   8  12      285.55      268.47      7.71 o 
   0   8  12     1078.09     1072.35     24.13 o 
   1   8  12       59.51       45.88      7.70 o 
   2   8  12      655.47      649.97     15.97 o 
   3   8  12       31.40       35.00     12.86 o 
   4   8  12      152.91      151.40     24.56 o 
 -13   9  12        6.23        0.19     19.96 o 
 -12   9  12       83.37       88.05     21.32 o 
 -11   9  12       15.68        7.47      9.32 o 
 -10   9  12       58.75       61.58      9.83 o 
  -9   9  12      311.63      286.57     20.39 o 
  -8   9  12       37.18       39.54     10.36 o 
  -7   9  12      622.90      607.06     22.36 o 
  -6   9  12       12.96       17.91      4.95 o 
  -5   9  12      878.06      838.90     13.17 o 
  -4   9  12      302.14      270.73      8.00 o 
  -3   9  12      445.66      420.13      9.58 o 
  -2   9  12       40.01       42.05      6.31 o 
  -1   9  12     1190.55     1139.38     16.40 o 
   0   9  12      559.21      559.40     14.38 o 
   1   9  12       12.59        9.20      7.62 o 
   2   9  12       24.52       31.49      8.75 o 
   3   9  12       78.73       51.85     13.69 o 
   4   9  12        0.72        6.88     14.09 o 
 -13  10  12      191.41      264.90     28.27 o 
 -12  10  12      329.47      336.56     28.69 o 
 -11  10  12      400.48      416.39     16.26 o 
 -10  10  12      166.87      176.31     13.19 o 
  -9  10  12      118.54      130.21     10.47 o 
  -8  10  12      523.51      534.85     17.89 o 
  -7  10  12      219.74      232.49     14.48 o 
  -6  10  12     1156.25     1213.75     21.58 o 
  -5  10  12       12.45       19.41      5.91 o 
  -4  10  12     3208.50     3071.88     36.17 o 
  -3  10  12       51.29       54.36      6.50 o 
  -2  10  12     4304.05     4209.36     47.44 o 
  -1  10  12       57.14       55.54      6.49 o 
   0  10  12     2690.48     2644.58     33.21 o 
   1  10  12        1.56       -3.01      8.04 o 
   2  10  12      884.56      877.36     21.28 o 
   3  10  12      168.38      192.79     13.94 o 
   4  10  12      137.01      175.90     17.78 o 
 -12  11  12        2.67       10.86     20.20 o 
 -11  11  12       37.77       33.34     10.57 o 
 -10  11  12       48.02       18.12      9.90 o 
  -9  11  12       17.02       21.40      9.01 o 
  -8  11  12        0.99        8.89      8.45 o 
  -7  11  12        0.36       10.41     10.38 o 
  -6  11  12      221.77      189.94     13.23 o 
  -5  11  12      104.19      103.47      7.30 o 
  -4  11  12      282.42      266.44     10.00 o 
  -3  11  12      225.28      239.92      9.25 o 
  -2  11  12       94.28       88.97      9.04 o 
  -1  11  12      512.91      511.36     11.52 o 
   0  11  12        4.64        7.22      7.89 o 
   1  11  12       61.80       62.31      9.23 o 
   2  11  12       54.38       57.57     10.74 o 
   3  11  12        9.36        0.94     10.33 o 
   4  11  12       13.28       35.28     24.76 o 
 -12  12  12      780.42      701.65     24.20 o 
 -11  12  12     1031.73      978.91     22.23 o 
 -10  12  12      547.52      552.17     18.19 o 
  -9  12  12      594.44      619.65     18.28 o 
  -8  12  12      496.13      461.30     45.13 o 
  -7  12  12      517.93      502.72     16.19 o 
  -6  12  12      568.92      528.73     14.22 o 
  -5  12  12      147.74      144.55      7.94 o 
  -4  12  12     1414.44     1314.24     25.44 o 
  -3  12  12      238.96      238.02     12.13 o 
  -2  12  12      416.44      438.22     15.77 o 
  -1  12  12       81.60       69.09      8.54 o 
   0  12  12       92.91      111.67      9.35 o 
   1  12  12       19.80       20.33     10.27 o 
   2  12  12      133.91      155.20     13.15 o 
   3  12  12       75.13       79.27     16.32 o 
 -12  13  12       19.39        8.67     11.49 o 
 -11  13  12       17.44        8.60     10.96 o 
 -10  13  12       58.95       65.44     16.23 o 
  -9  13  12      687.92      663.51     18.51 o 
  -8  13  12      219.41      191.04     12.18 o 
  -7  13  12     1138.77     1090.43     22.19 o 
  -6  13  12      355.31      309.47     16.56 o 
  -5  13  12     2170.26     2067.99     31.80 o 
  -4  13  12      116.44      114.23     10.93 o 
  -3  13  12     1447.55     1378.63     25.34 o 
  -2  13  12      769.91      748.10     23.74 o 
  -1  13  12      671.56      643.57     15.52 o 
   0  13  12      688.84      659.61     23.90 o 
   1  13  12      269.42      275.14     14.32 o 
   2  13  12      131.27      124.94     20.10 o 
   3  13  12      148.23      136.39     13.98 o 
 -11  14  12       73.94       84.03     11.87 o 
 -10  14  12      196.47      192.67     13.86 o 
  -9  14  12       25.89       27.00     10.23 o 
  -8  14  12      705.78      706.55     28.34 o 
  -7  14  12       43.76       43.85      9.66 o 
  -6  14  12     1068.22     1107.96     27.56 o 
  -5  14  12        3.67       -9.77     10.79 o 
  -4  14  12     1571.86     1596.52     27.53 o 
  -3  14  12        2.96       -2.05      9.17 o 
  -2  14  12      389.38      393.15     18.15 o 
  -1  14  12      382.52      381.59     13.24 o 
   0  14  12      466.59      479.70     28.00 o 
   1  14  12       78.40       81.97     17.11 o 
   2  14  12      893.88      864.31     21.96 o 
 -11  15  12      244.72      271.58     15.80 o 
 -10  15  12      381.95      441.70     17.37 o 
  -9  15  12      456.32      439.43     17.28 o 
  -8  15  12      875.77      877.09     25.23 o 
  -7  15  12      230.19      203.23     12.60 o 
  -6  15  12      235.86      239.92     13.05 o 
  -5  15  12      491.54      525.79     20.83 o 
  -4  15  12      111.63       83.72     10.54 o 
  -3  15  12      576.31      568.43     17.46 o 
  -2  15  12        0.14       -4.77      9.41 o 
  -1  15  12      646.08      655.82     16.58 o 
   0  15  12       10.72       16.19      9.09 o 
   1  15  12      392.83      402.77     16.74 o 
   2  15  12        1.76        1.68     14.04 o 
 -10  16  12       19.83       18.16     11.67 o 
  -9  16  12       12.58       10.62     10.55 o 
  -8  16  12       56.60       56.30     12.06 o 
  -7  16  12       49.73       53.44     11.27 o 
  -6  16  12       27.50       31.48     10.41 o 
  -5  16  12        5.74        7.50     12.16 o 
  -4  16  12      280.74      291.11     20.12 o 
  -3  16  12       40.75       22.44      9.83 o 
  -2  16  12       61.16       74.45     11.11 o 
  -1  16  12      173.97      170.73     11.67 o 
   0  16  12        9.69       13.22     10.92 o 
   1  16  12       35.65       34.63     13.63 o 
 -10  17  12      221.17      197.85     15.27 o 
  -9  17  12      179.53      172.96     14.63 o 
  -8  17  12      692.54      636.46     20.43 o 
  -7  17  12      417.91      409.84     19.43 o 
  -6  17  12      211.97      206.72     13.30 o 
  -5  17  12      620.12      655.10     29.69 o 
  -4  17  12        5.80       10.83     12.50 o 
  -3  17  12     1694.16     1611.69     29.46 o 
  -2  17  12      127.71      122.98     15.82 o 
  -1  17  12     1520.80     1447.37     24.13 o 
   0  17  12       44.01       36.28     11.39 o 
   1  17  12      222.18      223.70     18.30 o 
  -9  18  12      106.61       97.38     13.29 o 
  -8  18  12      171.62      160.83     15.54 o 
  -7  18  12      240.84      270.36     30.14 o 
  -6  18  12      557.85      576.36     18.79 o 
  -5  18  12       22.39       26.06     13.73 o 
  -4  18  12       93.08       92.80     15.04 o 
  -3  18  12       28.94       33.53     10.97 o 
  -2  18  12       78.32       95.78     10.34 o 
  -1  18  12       18.74       18.34      9.71 o 
   0  18  12      108.21      111.18     13.67 o 
  -8  19  12       35.48       31.29     12.17 o 
  -7  19  12      408.95      488.68     19.42 o 
  -6  19  12        3.17       13.23     10.84 o 
  -5  19  12      253.02      261.68     18.50 o 
  -4  19  12       94.56       78.57     15.18 o 
  -3  19  12      489.59      532.47     22.64 o 
  -2  19  12       82.15       73.14     10.81 o 
  -1  19  12      652.53      714.92     37.19 o 
  -7  20  12       61.07       58.33     12.60 o 
  -6  20  12      316.83      296.02     16.49 o 
  -5  20  12      509.80      487.62     23.83 o 
  -4  20  12       46.94       40.25     24.36 o 
  -3  20  12      132.93      141.68     16.75 o 
  -2  20  12       50.32       45.74     10.32 o 
 -14   1  13      164.36      174.79     17.19 o 
 -13   1  13        3.66        1.17     16.59 o 
 -12   1  13      452.97      550.46     33.63 o 
 -11   1  13      643.51      680.58     21.90 o 
 -10   1  13     1233.38     1230.41     22.52 o 
  -9   1  13      620.26      603.40     12.80 o 
  -8   1  13     1717.58     1697.27     18.42 o 
  -7   1  13      586.71      590.28      9.81 o 
  -6   1  13     4707.46     4626.52     38.26 o 
  -5   1  13      639.18      649.42      9.96 o 
  -4   1  13     1052.12     1012.51     12.82 o 
  -3   1  13     2718.39     2762.60     26.51 o 
  -2   1  13      491.02      475.77      9.05 o 
  -1   1  13     1468.12     1534.67     17.55 o 
   0   1  13      712.80      708.01     12.57 o 
   1   1  13     1338.23     1441.56     25.17 o 
   2   1  13      215.97      230.53     25.26 o 
   3   1  13      680.22      732.42     25.77 o 
   4   1  13        2.49       14.60     13.06 o 
 -14   2  13       42.30       53.87     17.05 o 
 -13   2  13      337.81      368.37     19.14 o 
 -12   2  13      630.24      660.28     22.69 o 
 -11   2  13      208.70      227.74     16.12 o 
 -10   2  13      750.67      781.46     27.83 o 
  -9   2  13      388.82      411.63      9.63 o 
  -8   2  13        4.49        6.37      4.42 o 
  -7   2  13      411.69      413.95      7.60 o 
  -6   2  13      395.84      373.17      7.59 o 
  -5   2  13     1986.18     1900.67     18.26 o 
  -4   2  13      248.59      248.68      6.81 o 
  -3   2  13     1543.91     1467.05     18.45 o 
  -2   2  13      233.47      208.49      7.50 o 
  -1   2  13        5.58        7.74      4.65 o 
   0   2  13      178.76      162.29      7.54 o 
   1   2  13       35.51       35.04      7.33 o 
   2   2  13      142.07      121.53     10.88 o 
   3   2  13        3.98       23.98     13.46 o 
   4   2  13      237.02      264.88     26.92 o 
 -14   3  13       68.06       61.66     14.47 o 
 -13   3  13      701.84      728.98     24.94 o 
 -12   3  13      124.78      107.97     13.78 o 
 -11   3  13      303.42      327.73     16.71 o 
 -10   3  13      722.45      700.00     18.22 o 
  -9   3  13      463.97      449.32     10.07 o 
  -8   3  13      923.62      892.22     12.14 o 
  -7   3  13       94.08       78.35      7.30 o 
  -6   3  13     1381.92     1317.45     13.92 o 
  -5   3  13       52.23       52.82      4.57 o 
  -4   3  13      809.54      774.46     11.14 o 
  -3   3  13      137.19      124.69      5.46 o 
  -2   3  13      282.84      255.67      8.10 o 
  -1   3  13       65.20       53.95      5.87 o 
   0   3  13      126.07      115.41     10.26 o 
   1   3  13       88.31      119.27      8.90 o 
   2   3  13        3.09       -0.53      9.21 o 
   3   3  13      235.76      239.15     13.64 o 
   4   3  13       36.04       47.94     21.39 o 
 -14   4  13      110.25      105.57     15.90 o 
 -13   4  13      593.04      602.21     43.75 o 
 -12   4  13      102.65      107.45     14.23 o 
 -11   4  13      676.41      624.88     36.17 o 
 -10   4  13      275.09      276.76     11.83 o 
  -9   4  13     2187.81     2200.78     27.80 o 
  -8   4  13      831.93      841.95     12.96 o 
  -7   4  13     1425.29     1401.76     17.78 o 
  -6   4  13     1539.29     1458.29     18.19 o 
  -5   4  13     1101.03     1109.76     15.60 o 
  -4   4  13     1313.35     1281.98     16.74 o 
  -3   4  13     2069.56     2056.16     24.56 o 
  -2   4  13     1496.95     1497.55     20.37 o 
  -1   4  13      759.69      742.93     14.79 o 
   0   4  13     1833.41     1786.01     24.47 o 
   1   4  13      359.88      379.41     12.43 o 
   2   4  13      622.53      622.82     18.06 o 
   3   4  13      321.14      346.22     15.23 o 
   4   4  13      558.94      639.81     23.67 o 
 -13   5  13       21.52        8.58     14.89 o 
 -12   5  13       52.65       63.08     12.47 o 
 -11   5  13       33.89       36.66     10.97 o 
 -10   5  13       47.55       69.99      8.75 o 
  -9   5  13      136.84      139.25     14.31 o 
  -8   5  13        1.06        6.02      6.63 o 
  -7   5  13      952.46      887.43     13.66 o 
  -6   5  13       24.24       25.95      5.08 o 
  -5   5  13      377.24      352.32     12.30 o 
  -4   5  13      334.23      333.20     12.11 o 
  -3   5  13      144.72      131.51      8.18 o 
  -2   5  13        2.77        1.50      4.96 o 
  -1   5  13        1.31        3.03      6.16 o 
   0   5  13       70.40       61.83      7.97 o 
   1   5  13       25.52       26.10      8.42 o 
   2   5  13      106.91      102.00      9.28 o 
   3   5  13      303.20      317.73     14.86 o 
   4   5  13      120.67      111.45     15.55 o 
 -13   6  13      125.07      110.06     14.93 o 
 -12   6  13        0.05       12.87     12.06 o 
 -11   6  13      542.76      539.25     20.16 o 
 -10   6  13       62.10       64.90     18.88 o 
  -9   6  13     1865.31     1849.88     54.03 o 
  -8   6  13      205.02      202.53     10.15 o 
  -7   6  13     3512.44     3495.29     36.17 o 
  -6   6  13       16.37       17.93      5.05 o 
  -5   6  13     2731.45     2737.11     38.90 o 
  -4   6  13      435.11      446.25     14.50 o 
  -3   6  13     4173.09     4113.19     41.86 o 
  -2   6  13      893.56      842.01     16.35 o 
  -1   6  13     1613.21     1570.36     20.26 o 
   0   6  13     1597.81     1538.29     22.69 o 
   1   6  13      479.52      484.95     21.57 o 
   2   6  13      924.70      901.65     18.16 o 
   3   6  13       34.69       30.09     13.19 o 
   4   6  13      610.12      611.33     44.10 o 
 -13   7  13       42.03       54.00     19.56 o 
 -12   7  13      187.06      216.57     23.45 o 
 -11   7  13        6.42       -1.98     12.74 o 
 -10   7  13      220.71      201.88     14.20 o 
  -9   7  13        1.18       17.57     10.52 o 
  -8   7  13      237.43      246.02     20.86 o 
  -7   7  13       54.95       43.51      6.31 o 
  -6   7  13      127.57      124.93      6.45 o 
  -5   7  13        3.27       -2.61      4.66 o 
  -4   7  13        4.95        7.17      4.97 o 
  -3   7  13       90.03      100.31      6.32 o 
  -2   7  13        4.41        4.50      6.15 o 
  -1   7  13        5.59        7.89      5.76 o 
   0   7  13       62.43       77.14      8.49 o 
   1   7  13      110.03      119.75      9.63 o 
   2   7  13       24.26       18.63      8.58 o 
   3   7  13       72.79       91.66     14.94 o 
   4   7  13       35.89       42.03     14.80 o 
 -13   8  13      162.68      195.96     25.86 o 
 -12   8  13      226.79      242.32     25.82 o 
 -11   8  13      617.92      614.39     21.63 o 
 -10   8  13      659.25      661.81     22.08 o 
  -9   8  13      506.93      495.76     18.38 o 
  -8   8  13      165.80      167.63     13.02 o 
  -7   8  13     2065.31     1925.95     36.51 o 
  -6   8  13      605.83      534.27     12.39 o 
  -5   8  13     1088.25     1023.39     15.03 o 
  -4   8  13       23.10       23.42      5.29 o 
  -3   8  13      727.66      663.76     12.20 o 
  -2   8  13       33.22       34.30      8.29 o 
  -1   8  13       30.70       21.10      7.68 o 
   0   8  13      581.92      553.96     14.47 o 
   1   8  13      157.59      169.43     10.55 o 
   2   8  13      267.61      254.69     11.90 o 
   3   8  13       11.19       18.21     13.99 o 
 -13   9  13       15.71       11.94     18.96 o 
 -12   9  13      316.06      315.47     26.56 o 
 -11   9  13       69.80       64.45     13.53 o 
 -10   9  13      506.13      502.31     20.70 o 
  -9   9  13      909.69      865.86     23.92 o 
  -8   9  13     1331.53     1316.11     53.96 o 
  -7   9  13     2550.39     2454.17     43.49 o 
  -6   9  13     2325.77     2184.43     50.19 o 
  -5   9  13     2716.58     2617.15     32.16 o 
  -4   9  13     2103.02     1990.27     27.18 o 
  -3   9  13     1032.73     1020.22     17.29 o 
  -2   9  13      646.78      647.33     17.59 o 
  -1   9  13      715.56      673.68     15.58 o 
   0   9  13      459.98      482.72     14.08 o 
   1   9  13      350.02      353.02     17.34 o 
   2   9  13      391.73      384.12     15.74 o 
   3   9  13      296.83      305.13     19.63 o 
 -12  10  13        5.26        3.62     18.40 o 
 -11  10  13       86.27       78.32     21.92 o 
 -10  10  13       37.64       28.76     12.21 o 
  -9  10  13      244.80      245.05     17.45 o 
  -8  10  13      326.01      341.53     17.07 o 
  -7  10  13      824.53      791.41     23.22 o 
  -6  10  13       62.69       56.08      8.60 o 
  -5  10  13      449.24      475.14     12.12 o 
  -4  10  13      346.56      313.90     10.34 o 
  -3  10  13     1275.75     1247.95     19.65 o 
  -2  10  13      241.03      219.20     11.75 o 
  -1  10  13      741.46      723.75     15.97 o 
   0  10  13      511.44      496.66     14.04 o 
   1  10  13      842.58      858.76     18.09 o 
   2  10  13      134.48      149.34     13.16 o 
   3  10  13      386.75      389.24     21.21 o 
 -12  11  13      474.04      466.79     22.01 o 
 -11  11  13       39.78       43.98     11.21 o 
 -10  11  13      933.32      907.22     20.48 o 
  -9  11  13       13.03       14.21     11.66 o 
  -8  11  13     1325.24     1351.80     30.75 o 
  -7  11  13       88.93      106.51     12.42 o 
  -6  11  13      806.90      769.68     31.21 o 
  -5  11  13      331.88      294.65     12.90 o 
  -4  11  13      454.52      445.26     12.29 o 
  -3  11  13      208.48      215.95     12.20 o 
  -2  11  13       38.38       18.93      9.51 o 
  -1  11  13      616.31      609.21     21.17 o 
   0  11  13       58.19       58.73      8.79 o 
   1  11  13      141.73      156.30     11.07 o 
   2  11  13       44.20       44.67     12.81 o 
   3  11  13      119.92      137.35     29.56 o 
 -12  12  13      335.30      309.45     15.67 o 
 -11  12  13      135.14      144.98     15.51 o 
 -10  12  13       90.28       85.66     11.54 o 
  -9  12  13       45.66       47.83     10.68 o 
  -8  12  13       18.76       24.11     11.24 o 
  -7  12  13       28.59       21.06     10.93 o 
  -6  12  13       52.92       77.33     12.16 o 
  -5  12  13       42.46       56.00      9.38 o 
  -4  12  13      139.83      156.49     11.22 o 
  -3  12  13        1.28       -5.75      8.60 o 
  -2  12  13      621.53      585.76     17.25 o 
  -1  12  13      125.38      125.68     10.01 o 
   0  12  13      554.69      553.34     15.32 o 
   1  12  13      145.42      168.02     13.75 o 
   2  12  13      444.22      444.28     18.12 o 
 -12  13  13      143.97      118.63     23.51 o 
 -11  13  13       33.07       37.20     10.91 o 
 -10  13  13      560.93      576.04     18.25 o 
  -9  13  13        0.17       -3.95     10.95 o 
  -8  13  13      825.35      832.17     25.04 o 
  -7  13  13        2.65       14.22     12.35 o 
  -6  13  13     1320.77     1314.31     30.50 o 
  -5  13  13      247.50      248.31     12.72 o 
  -4  13  13      952.12      925.86     20.90 o 
  -3  13  13      306.16      305.42     13.81 o 
  -2  13  13      230.87      220.04     12.96 o 
  -1  13  13      285.35      291.80     16.16 o 
   0  13  13       52.78       44.23     10.38 o 
   1  13  13      627.45      666.41     22.33 o 
   2  13  13        3.21        8.02     11.86 o 
 -11  14  13      148.94      132.34     13.09 o 
 -10  14  13      217.96      224.54     14.02 o 
  -9  14  13      111.75      122.63     20.81 o 
  -8  14  13      261.10      221.60     13.90 o 
  -7  14  13      430.48      429.66     20.26 o 
  -6  14  13      179.87      173.06     14.76 o 
  -5  14  13      671.10      673.45     22.58 o 
  -4  14  13      269.09      240.34     12.99 o 
  -3  14  13      609.94      580.86     22.22 o 
  -2  14  13      131.70      103.98     11.32 o 
  -1  14  13      562.13      551.26     26.42 o 
   0  14  13       12.40       19.57      9.58 o 
   1  14  13      114.22      125.27     22.94 o 
   2  14  13      212.24      242.58     19.53 o 
 -11  15  13       91.64       81.19     13.13 o 
 -10  15  13       20.62       33.41     12.18 o 
  -9  15  13        6.56        7.70     10.83 o 
  -8  15  13       16.22      -10.12     10.12 o 
  -7  15  13       42.90       36.21     13.95 o 
  -6  15  13      809.61      797.67     39.74 o 
  -5  15  13       13.64       18.10     14.16 o 
  -4  15  13      754.32      685.00     19.52 o 
  -3  15  13       30.92       30.73     14.94 o 
  -2  15  13      535.97      527.82     15.15 o 
  -1  15  13        1.69        0.51     11.22 o 
   0  15  13      465.15      438.44     17.87 o 
   1  15  13      286.56      298.04     28.06 o 
 -10  16  13        0.21        0.50     11.69 o 
  -9  16  13      697.58      707.92     20.91 o 
  -8  16  13       64.96       56.39     12.11 o 
  -7  16  13      649.81      651.79     32.72 o 
  -6  16  13       70.39       83.60     14.01 o 
  -5  16  13      248.30      263.03     26.41 o 
  -4  16  13      113.82      149.19     12.63 o 
  -3  16  13      113.69      121.51     12.55 o 
  -2  16  13      482.45      488.17     15.23 o 
  -1  16  13       36.71       50.93     10.66 o 
   0  16  13      306.24      313.62     16.47 o 
  -9  17  13      175.75      191.56     14.86 o 
  -8  17  13       60.84       71.68     12.74 o 
  -7  17  13      208.80      207.92     17.60 o 
  -6  17  13       68.39       66.45     16.59 o 
  -5  17  13      406.65      417.46     20.95 o 
  -4  17  13       64.85       54.49     14.64 o 
  -3  17  13       37.75       25.78     10.82 o 
  -2  17  13       67.96       35.86      9.82 o 
  -1  17  13       25.83       28.60     10.10 o 
   0  17  13       17.12       11.40     11.99 o 
  -8  18  13      224.48      219.79     15.07 o 
  -7  18  13      587.50      592.11     40.42 o 
  -6  18  13      294.68      311.18     19.30 o 
  -5  18  13      420.18      391.17     20.83 o 
  -4  18  13       26.74       18.43     14.47 o 
  -3  18  13      301.07      319.54     16.05 o 
  -2  18  13      336.80      373.37     14.60 o 
  -1  18  13      303.41      312.57     16.77 o 
  -7  19  13        7.63       20.33     14.57 o 
  -6  19  13      196.00      163.66     17.69 o 
  -5  19  13      115.05       82.74     15.85 o 
  -4  19  13      305.08      339.34     50.89 o 
  -3  19  13       75.47       89.93     14.94 o 
  -2  19  13       60.83       69.40     11.09 o 
 -14   0  14      102.87       81.41     22.15 o 
 -13   0  14       93.48       87.23     20.31 o 
 -12   0  14      317.72      328.86     25.64 o 
 -11   0  14       31.00       26.87     15.85 o 
 -10   0  14      206.43      168.40     17.71 o 
  -9   0  14      795.23      840.71     17.49 o 
  -8   0  14     1241.47     1242.59     21.60 o 
  -7   0  14     2040.10     2052.05     30.09 o 
  -6   0  14        8.61       12.53      6.37 o 
  -5   0  14     3320.95     3335.46     44.25 o 
  -4   0  14       39.72       43.09      6.93 o 
  -3   0  14     2729.36     2749.73     45.10 o 
  -2   0  14      145.68      147.16     11.51 o 
  -1   0  14     3391.92     3490.95     82.89 o 
   0   0  14       94.61      104.84     19.19 o 
   1   0  14     1515.23     1509.82     49.75 o 
   2   0  14      190.34      201.68     24.41 o 
   3   0  14       29.78       44.69     21.19 o 
 -14   1  14        5.55       -7.99     13.00 o 
 -13   1  14        1.65       10.52     26.41 o 
 -12   1  14      313.85      281.14     17.17 o 
 -11   1  14      122.01      115.05     12.57 o 
 -10   1  14      417.62      437.01     17.66 o 
  -9   1  14       55.53       63.82      6.99 o 
  -8   1  14        4.23        5.88      4.70 o 
  -7   1  14       82.27       72.50      5.33 o 
  -6   1  14        4.93        3.12      4.34 o 
  -5   1  14        1.94        4.71      4.28 o 
  -4   1  14        2.69        2.29      4.99 o 
  -3   1  14        4.37        5.75      4.97 o 
  -2   1  14       40.69       40.93      6.89 o 
  -1   1  14        0.79       -1.76      7.69 o 
   0   1  14      248.01      219.72     16.00 o 
   1   1  14       82.63       88.31     14.20 o 
   2   1  14       14.62       24.71     17.61 o 
   3   1  14       27.05       40.24     14.84 o 
 -14   2  14       40.71       37.83     14.39 o 
 -13   2  14      661.25      689.76     24.51 o 
 -12   2  14      111.22      115.27     22.93 o 
 -11   2  14      251.63      249.95     15.62 o 
 -10   2  14       54.03       54.16     10.89 o 
  -9   2  14      475.81      488.04     15.89 o 
  -8   2  14      663.43      676.82     12.15 o 
  -7   2  14      649.36      652.89     10.36 o 
  -6   2  14      183.86      189.35      6.46 o 
  -5   2  14      565.09      551.32     10.92 o 
  -4   2  14       27.61       29.24      5.28 o 
  -3   2  14      444.16      460.10     10.60 o 
  -2   2  14        7.87       12.03      5.43 o 
  -1   2  14      528.69      547.91     11.82 o 
   0   2  14      133.91      122.93      8.77 o 
   1   2  14      393.58      405.78     36.54 o 
   2   2  14       31.10       50.40     14.55 o 
   3   2  14        7.79       17.25     14.02 o 
 -14   3  14        5.13       -8.27     13.39 o 
 -13   3  14       26.21       47.44     13.69 o 
 -12   3  14      168.56      181.32     15.31 o 
 -11   3  14      525.27      529.13     20.07 o 
 -10   3  14      461.63      451.78     14.30 o 
  -9   3  14      447.14      477.25     14.40 o 
  -8   3  14      118.44      126.40      7.80 o 
  -7   3  14       78.57       70.09      5.75 o 
  -6   3  14      614.67      599.26     11.06 o 
  -5   3  14      585.20      576.87     10.94 o 
  -4   3  14     1675.00     1700.19     20.87 o 
  -3   3  14       26.57       28.51      6.33 o 
  -2   3  14     2100.32     1980.29     25.81 o 
  -1   3  14        2.68       11.08      6.89 o 
   0   3  14      531.54      477.06     13.42 o 
   1   3  14      159.06      155.50      9.74 o 
   2   3  14     1544.55     1612.61     36.56 o 
   3   3  14       26.23       29.62     14.06 o 
 -13   4  14        2.10       19.33     13.24 o 
 -12   4  14       74.14       86.98     13.50 o 
 -11   4  14        4.96        0.56     18.33 o 
 -10   4  14      181.43      173.05     10.57 o 
  -9   4  14        9.11       17.16      8.01 o 
  -8   4  14       74.22       64.48      6.94 o 
  -7   4  14        4.56        3.73      5.88 o 
  -6   4  14      160.91      181.36      7.30 o 
  -5   4  14       10.72       16.31      5.05 o 
  -4   4  14        0.87        3.65      4.98 o 
  -3   4  14      170.00      164.33     13.16 o 
  -2   4  14       16.18       23.69      6.89 o 
  -1   4  14       33.44       35.65      7.38 o 
   0   4  14       78.08       81.73      8.59 o 
   1   4  14      164.43      162.61     10.24 o 
   2   4  14       49.32       51.70     10.83 o 
   3   4  14       74.03       77.88     15.57 o 
 -13   5  14      312.31      334.26     23.54 o 
 -12   5  14      351.34      379.46     19.00 o 
 -11   5  14      459.78      535.76     30.32 o 
 -10   5  14     1821.18     1797.48     53.42 o 
  -9   5  14      273.73      270.37     14.60 o 
  -8   5  14     2437.97     2418.50     35.10 o 
  -7   5  14      109.46      104.76      7.39 o 
  -6   5  14     2346.59     2377.82     29.73 o 
  -5   5  14      435.76      413.66     11.30 o 
  -4   5  14     1785.67     1811.73     24.49 o 
  -3   5  14        9.72       14.71      8.60 o 
  -2   5  14     2613.41     2680.72     32.71 o 
  -1   5  14      186.23      192.42      9.47 o 
   0   5  14     1155.22     1198.70     20.12 o 
   1   5  14      341.05      375.87     13.10 o 
   2   5  14      663.34      688.12     32.94 o 
   3   5  14       87.67      105.15     15.26 o 
 -13   6  14        0.26       -0.01     19.66 o 
 -12   6  14      233.04      211.82     23.36 o 
 -11   6  14       72.99       90.25     18.49 o 
 -10   6  14        9.99      -15.29     20.25 o 
  -9   6  14       17.05       24.89     10.83 o 
  -8   6  14      124.64      135.43     12.24 o 
  -7   6  14        3.52        4.67      6.23 o 
  -6   6  14       58.95       59.91      6.85 o 
  -5   6  14       23.67       31.04      6.60 o 
  -4   6  14      200.78      204.84      9.19 o 
  -3   6  14      359.85      339.79     10.68 o 
  -2   6  14      577.89      579.34     13.66 o 
  -1   6  14        0.72       -0.84      7.34 o 
   0   6  14      197.26      196.89     10.33 o 
   1   6  14       90.40      102.65      9.58 o 
   2   6  14      301.98      334.84     15.43 o 
   3   6  14       72.06       74.74     27.61 o 
 -13   7  14      459.17      495.57     33.72 o 
 -12   7  14       96.38       95.23     21.64 o 
 -11   7  14      620.03      608.39     21.37 o 
 -10   7  14      395.00      418.39     21.06 o 
  -9   7  14     1021.69      976.01     26.00 o 
  -8   7  14      229.48      225.27     14.22 o 
  -7   7  14      123.40      114.94      9.53 o 
  -6   7  14      435.08      414.29     14.57 o 
  -5   7  14        2.74       -5.89      6.09 o 
  -4   7  14      599.24      536.25     13.13 o 
  -3   7  14       29.05       28.82      8.59 o 
  -2   7  14      735.02      737.14     35.22 o 
  -1   7  14       23.35       25.63      7.85 o 
   0   7  14      497.31      504.10     14.21 o 
   1   7  14        2.62        8.38      8.61 o 
   2   7  14       76.24       78.43      9.86 o 
   3   7  14      176.31      197.92     17.70 o 
 -13   8  14       83.59      111.17     23.48 o 
 -12   8  14        2.52       10.64     19.30 o 
 -11   8  14      256.84      286.29     20.27 o 
 -10   8  14       22.44        5.00     11.22 o 
  -9   8  14      487.95      528.72     20.41 o 
  -8   8  14      170.77      167.87     13.52 o 
  -7   8  14      973.15      969.57     24.62 o 
  -6   8  14       98.72      107.57     12.10 o 
  -5   8  14     1875.34     1832.17     29.16 o 
  -4   8  14       45.48       31.78      9.00 o 
  -3   8  14     2232.25     2165.36     46.29 o 
  -2   8  14        8.85       10.73      8.90 o 
  -1   8  14     1912.82     1874.36     26.42 o 
   0   8  14       19.55       36.23      8.65 o 
   1   8  14      585.96      590.44     15.87 o 
   2   8  14        0.93       -1.78     10.83 o 
   3   8  14      106.13      120.99     16.70 o 
 -13   9  14      224.17      178.20     25.96 o 
 -12   9  14       22.63       12.41     19.27 o 
 -11   9  14      295.33      284.27     35.89 o 
 -10   9  14      187.06      195.20     15.25 o 
  -9   9  14      614.12      540.14     21.04 o 
  -8   9  14       65.96       55.00     11.64 o 
  -7   9  14       39.57       47.12     11.26 o 
  -6   9  14      435.17      438.35     15.31 o 
  -5   9  14       20.36       28.45      8.96 o 
  -4   9  14      643.24      653.65     17.92 o 
  -3   9  14       35.03       57.18     11.11 o 
  -2   9  14      537.71      562.59     21.04 o 
  -1   9  14       29.85       12.27      9.21 o 
   0   9  14      466.44      472.15     14.28 o 
   1   9  14      119.89      127.52     10.61 o 
   2   9  14      161.98      197.24     13.97 o 
 -12  10  14       31.43       46.01     20.84 o 
 -11  10  14      783.05      777.76     25.56 o 
 -10  10  14      400.88      390.31     19.00 o 
  -9  10  14      683.99      681.03     29.99 o 
  -8  10  14      433.64      431.09     18.35 o 
  -7  10  14     1314.63     1216.78     28.25 o 
  -6  10  14      767.57      790.22     18.55 o 
  -5  10  14     1303.43     1314.56     24.41 o 
  -4  10  14      169.71      181.19     21.68 o 
  -3  10  14     1471.39     1426.61     27.99 o 
  -2  10  14        4.92        0.31      9.27 o 
  -1  10  14      788.15      790.11     24.45 o 
   0  10  14      265.11      276.13     12.51 o 
   1  10  14      696.98      676.23     32.90 o 
   2  10  14      132.44      121.39     13.31 o 
 -12  11  14       13.40       -8.50     14.21 o 
 -11  11  14       11.23       29.38     13.85 o 
 -10  11  14      131.80      134.11     16.65 o 
  -9  11  14       93.42       81.14     14.13 o 
  -8  11  14      148.19      187.72     17.07 o 
  -7  11  14      515.73      470.83     20.40 o 
  -6  11  14      194.67      178.05     19.69 o 
  -5  11  14     1264.62     1194.31     23.15 o 
  -4  11  14      129.79      144.53     14.96 o 
  -3  11  14      129.33      105.80     11.18 o 
  -2  11  14      727.60      729.96     22.31 o 
  -1  11  14       74.85       77.21      9.29 o 
   0  11  14      344.25      350.26     13.63 o 
   1  11  14       55.55       50.36     10.83 o 
   2  11  14       89.98      101.43     13.19 o 
 -12  12  14       85.86      128.43     20.59 o 
 -11  12  14       16.08       22.28     13.69 o 
 -10  12  14       82.71       91.80     16.72 o 
  -9  12  14       27.87       32.45     15.05 o 
  -8  12  14       18.94        4.80     14.09 o 
  -7  12  14       31.87       24.53     13.66 o 
  -6  12  14       38.06       28.69     11.30 o 
  -5  12  14       27.35        9.46     11.88 o 
  -4  12  14       61.41       67.40     10.64 o 
  -3  12  14       97.96      107.94     11.66 o 
  -2  12  14       10.51       -4.39      8.56 o 
  -1  12  14      138.15      134.92     10.89 o 
   0  12  14       32.43       30.71     17.68 o 
   1  12  14      190.87      185.60     14.34 o 
 -11  13  14      132.23      141.80     17.17 o 
 -10  13  14      627.21      643.35     25.24 o 
  -9  13  14       93.67      101.29     14.66 o 
  -8  13  14     1674.93     1746.26     37.73 o 
  -7  13  14       22.26       11.51     12.34 o 
  -6  13  14     2023.52     1953.86     39.42 o 
  -5  13  14       83.27      108.63     11.35 o 
  -4  13  14     2268.65     2241.10     35.31 o 
  -3  13  14      146.52      170.10     12.61 o 
  -2  13  14      739.52      740.85     16.91 o 
  -1  13  14       17.76       10.62      8.93 o 
   0  13  14      807.97      828.92     18.54 o 
   1  13  14        1.41       11.28     11.96 o 
 -11  14  14      247.23      275.87     42.55 o 
 -10  14  14      359.73      359.02     20.81 o 
  -9  14  14      239.52      235.81     18.67 o 
  -8  14  14      426.58      435.17     31.06 o 
  -7  14  14      758.36      778.58     25.16 o 
  -6  14  14        4.10        4.33     12.47 o 
  -5  14  14     1464.54     1459.86     35.91 o 
  -4  14  14        3.60        2.86     10.07 o 
  -3  14  14     1445.77     1444.62     27.67 o 
  -2  14  14      369.78      384.78     14.10 o 
  -1  14  14      786.10      831.64     32.03 o 
   0  14  14      244.92      263.62     13.18 o 
 -10  15  14      243.15      246.40     19.09 o 
  -9  15  14       24.66       28.46     15.06 o 
  -8  15  14      639.39      670.17     41.31 o 
  -7  15  14      138.38      147.89     16.05 o 
  -6  15  14      132.70      136.46     18.09 o 
  -5  15  14       11.42        2.66     12.66 o 
  -4  15  14      131.99      137.00     12.78 o 
  -3  15  14      117.11      108.12     12.18 o 
  -2  15  14      114.00       99.45     10.78 o 
  -1  15  14      201.80      217.63     12.23 o 
   0  15  14      178.05      161.35     14.21 o 
 -10  16  14       49.82       86.75     22.85 o 
  -9  16  14        8.89        1.14     14.58 o 
  -8  16  14      173.02      179.93     17.40 o 
  -7  16  14       32.50       13.05     14.44 o 
  -6  16  14       68.03       77.44     15.10 o 
  -5  16  14        0.45      -12.58     12.58 o 
  -4  16  14        1.48       10.04     12.09 o 
  -3  16  14       82.45       81.31     12.16 o 
  -2  16  14      178.34      181.62     12.36 o 
  -1  16  14       25.53       33.31     10.56 o 
  -9  17  14       29.13       37.24     16.08 o 
  -8  17  14      175.96      174.31     17.88 o 
  -7  17  14      131.18      119.65     16.49 o 
  -6  17  14       33.81       39.61     15.17 o 
  -5  17  14      207.95      195.47     17.33 o 
  -4  17  14      121.75      140.59     28.55 o 
  -3  17  14        1.49        4.95     11.39 o 
  -2  17  14      363.84      396.65     21.03 o 
  -8  18  14       12.00       13.58     22.95 o 
  -7  18  14      664.67      630.40     43.77 o 
  -6  18  14        2.79       -5.08     14.38 o 
  -5  18  14     1139.26     1125.42     36.51 o 
  -4  18  14       15.73       13.36     19.39 o 
  -3  18  14     1001.34      955.72     32.35 o 
 -13   1  15      322.32      362.08     19.62 o 
 -12   1  15        3.47        6.84     14.07 o 
 -11   1  15      185.68      218.08     15.04 o 
 -10   1  15      147.85      150.34     13.15 o 
  -9   1  15      979.35     1021.98     17.40 o 
  -8   1  15      918.81      901.82     14.29 o 
  -7   1  15     1679.57     1678.11     18.92 o 
  -6   1  15      596.31      582.03     11.57 o 
  -5   1  15     2452.74     2396.16     27.14 o 
  -4   1  15       67.51       66.63      7.54 o 
  -3   1  15     1458.16     1477.14     21.95 o 
  -2   1  15      366.36      340.14     17.84 o 
  -1   1  15     1134.24     1047.73     35.18 o 
   0   1  15      192.49      205.07     17.16 o 
   1   1  15       47.65       31.86     14.44 o 
   2   1  15      231.50      247.22     19.30 o 
 -13   2  15       31.24       16.31     13.28 o 
 -12   2  15      213.13      219.74     16.08 o 
 -11   2  15        6.05       12.70     11.12 o 
 -10   2  15      226.87      250.07     46.69 o 
  -9   2  15        6.88        6.11      7.85 o 
  -8   2  15      205.91      216.78      9.20 o 
  -7   2  15       40.84       41.59      8.35 o 
  -6   2  15       76.51       69.79      8.80 o 
  -5   2  15     1543.02     1562.16     22.33 o 
  -4   2  15       30.36       27.57      6.76 o 
  -3   2  15     1168.17     1083.94     18.05 o 
  -2   2  15       91.21       92.99      8.18 o 
  -1   2  15      200.91      187.20     15.58 o 
   0   2  15       43.23       59.53     16.89 o 
   1   2  15      245.34      247.43     18.66 o 
   2   2  15      103.42      128.92     45.07 o 
 -13   3  15       67.95       78.88     14.39 o 
 -12   3  15        6.96       20.20     12.77 o 
 -11   3  15       71.73       68.16     12.37 o 
 -10   3  15       91.62       95.71      9.68 o 
  -9   3  15       52.05       65.20     14.95 o 
  -8   3  15       49.69       47.84      8.63 o 
  -7   3  15       40.52       54.37      8.56 o 
  -6   3  15      117.98      111.97      9.52 o 
  -5   3  15       32.25       30.41      8.38 o 
  -4   3  15       72.79       66.11      8.99 o 
  -3   3  15      106.65      113.60      9.76 o 
  -2   3  15      508.06      542.41     19.94 o 
  -1   3  15       24.34       17.24      7.50 o 
   0   3  15      389.41      410.30     15.82 o 
   1   3  15      166.15      178.21     16.89 o 
   2   3  15      280.91      297.67     28.45 o 
 -13   4  15       64.14       71.35     14.17 o 
 -12   4  15     1924.23     1885.67     55.24 o 
 -11   4  15      131.35      105.05     19.89 o 
 -10   4  15     1888.80     1903.44     55.20 o 
  -9   4  15      657.18      652.87     21.04 o 
  -8   4  15     2898.69     2968.41     59.52 o 
  -7   4  15      644.82      645.93     13.81 o 
  -6   4  15     3440.23     3404.72     39.70 o 
  -5   4  15     2198.01     2152.87     32.39 o 
  -4   4  15     3327.75     3278.95     44.48 o 
  -3   4  15      784.27      740.30     18.46 o 
  -2   4  15      919.14      926.94     17.32 o 
  -1   4  15       95.12      107.14      9.03 o 
   0   4  15      552.21      580.08     15.92 o 
   1   4  15       62.21       51.28     11.01 o 
   2   4  15      180.52      214.90     18.20 o 
 -13   5  15       31.89       20.49     18.79 o 
 -12   5  15       18.66       16.97     17.57 o 
 -11   5  15      123.92      130.57     20.80 o 
 -10   5  15      160.32      148.04     13.94 o 
  -9   5  15      442.24      440.70     33.32 o 
  -8   5  15       43.21       46.34     12.65 o 
  -7   5  15      243.94      248.83     11.59 o 
  -6   5  15      559.56      529.13     13.05 o 
  -5   5  15      245.61      226.54      9.38 o 
  -4   5  15      390.62      344.87     13.79 o 
  -3   5  15      169.85      162.14     14.65 o 
  -2   5  15        0.86       11.13      7.48 o 
  -1   5  15      222.04      202.77     10.40 o 
   0   5  15       87.70       88.97     11.37 o 
   1   5  15      125.81      133.87     10.48 o 
   2   5  15       51.36       55.45     19.17 o 
 -13   6  15      149.27      151.66     23.07 o 
 -12   6  15      745.93      750.40     35.05 o 
 -11   6  15      183.76      187.14     21.27 o 
 -10   6  15      465.25      479.61     19.48 o 
  -9   6  15       78.05       83.77     12.73 o 
  -8   6  15      912.26      841.65     23.75 o 
  -7   6  15      300.55      331.45     13.42 o 
  -6   6  15     1999.35     1969.29     30.40 o 
  -5   6  15      257.16      253.13     10.68 o 
  -4   6  15     1120.63     1115.20     18.80 o 
  -3   6  15      307.65      282.97     13.18 o 
  -2   6  15      116.96      108.47      8.87 o 
  -1   6  15      340.19      324.93     13.69 o 
   0   6  15       12.39       12.13      8.75 o 
   1   6  15      577.22      619.92     19.35 o 
   2   6  15       95.99      114.64     13.05 o 
 -13   7  15        8.35      -14.21     18.55 o 
 -12   7  15       35.31       29.35     18.59 o 
 -11   7  15       16.05       13.52     12.48 o 
 -10   7  15       62.97       62.40     12.24 o 
  -9   7  15       12.19       -4.69     16.79 o 
  -8   7  15      510.51      477.71     19.18 o 
  -7   7  15       70.31       67.22      9.46 o 
  -6   7  15      311.74      306.72     13.31 o 
  -5   7  15       45.25       41.52     10.50 o 
  -4   7  15      196.81      188.66     12.55 o 
  -3   7  15       77.19       80.46     10.30 o 
  -2   7  15      427.83      402.40     19.96 o 
  -1   7  15       92.78      107.09      9.84 o 
   0   7  15      380.93      372.01     13.34 o 
   1   7  15       40.96       43.14      9.78 o 
   2   7  15      160.19      178.84     17.54 o 
 -13   8  15       40.28       40.72     21.58 o 
 -12   8  15       17.46       13.84     19.54 o 
 -11   8  15       22.01       25.30     20.63 o 
 -10   8  15       53.27       50.05     13.29 o 
  -9   8  15      277.01      239.00     15.74 o 
  -8   8  15      119.27      127.26     13.46 o 
  -7   8  15      258.38      238.92     15.08 o 
  -6   8  15      357.45      338.44     13.64 o 
  -5   8  15      170.73      156.70     11.22 o 
  -4   8  15      313.59      312.01     14.14 o 
  -3   8  15      776.13      809.73     20.03 o 
  -2   8  15      262.40      270.63     11.67 o 
  -1   8  15      378.43      373.40     13.38 o 
   0   8  15       34.01       43.36      9.36 o 
   1   8  15      591.58      628.23     36.37 o 
   2   8  15        3.02        5.44     24.98 o 
 -12   9  15       83.58       59.78     21.57 o 
 -11   9  15      931.28      913.35     27.05 o 
 -10   9  15      246.26      255.67     16.82 o 
  -9   9  15     1815.06     1697.45     45.09 o 
  -8   9  15      133.34      142.26     13.78 o 
  -7   9  15     1830.47     1852.61     47.48 o 
  -6   9  15      182.38      179.82     11.54 o 
  -5   9  15     1164.72     1161.23     23.57 o 
  -4   9  15      300.06      307.02     14.13 o 
  -3   9  15     1161.90     1088.60     22.84 o 
  -2   9  15      102.07       92.45      9.38 o 
  -1   9  15      710.31      682.56     16.82 o 
   0   9  15       67.22       54.18      9.56 o 
   1   9  15      222.46      257.94     13.12 o 
 -12  10  15      531.42      547.37     34.46 o 
 -11  10  15       60.66       78.98     14.45 o 
 -10  10  15      724.98      753.98     27.58 o 
  -9  10  15      197.22      211.44     16.02 o 
  -8  10  15      967.91      986.14     26.79 o 
  -7  10  15       78.23       63.78     12.30 o 
  -6  10  15      978.01      958.47     21.08 o 
  -5  10  15       23.62       18.65      9.41 o 
  -4  10  15      677.57      663.18     18.77 o 
  -3  10  15       22.44       14.08      9.87 o 
  -2  10  15      571.66      569.68     19.83 o 
  -1  10  15       45.36       48.71      9.44 o 
   0  10  15      212.04      235.86     12.63 o 
   1  10  15       21.51        8.72     11.03 o 
 -12  11  15       62.71       52.39     19.08 o 
 -11  11  15      144.09      193.56     16.89 o 
 -10  11  15       20.93       37.26     14.15 o 
  -9  11  15      260.92      258.56     17.05 o 
  -8  11  15        2.26        5.32     12.03 o 
  -7  11  15      163.99      187.65     23.82 o 
  -6  11  15      293.42      287.21     19.75 o 
  -5  11  15       60.22       55.72     10.40 o 
  -4  11  15      486.74      456.55     16.78 o 
  -3  11  15       41.17       26.26     10.17 o 
  -2  11  15      288.33      297.19     12.86 o 
  -1  11  15       17.07       24.67      9.22 o 
   0  11  15      573.84      616.57     20.76 o 
   1  11  15       23.02       18.83     11.83 o 
 -11  12  15      123.99      131.39     16.02 o 
 -10  12  15      475.88      481.87     22.26 o 
  -9  12  15        4.38       -5.15     13.34 o 
  -8  12  15      283.70      273.80     33.78 o 
  -7  12  15      150.24      134.63     14.76 o 
  -6  12  15      288.99      267.34     17.53 o 
  -5  12  15       63.88       40.42     10.61 o 
  -4  12  15      349.09      382.98     15.81 o 
  -3  12  15       78.90       56.65     11.24 o 
  -2  12  15      479.94      534.86     20.59 o 
  -1  12  15        2.24       -3.45      9.25 o 
   0  12  15        3.22       -2.73     13.49 o 
 -11  13  15       81.34      103.31     16.77 o 
 -10  13  15        4.25        9.19     13.92 o 
  -9  13  15      277.10      284.13     26.84 o 
  -8  13  15      115.58      160.03     20.66 o 
  -7  13  15      644.61      656.09     26.42 o 
  -6  13  15      367.51      368.90     19.23 o 
  -5  13  15     1366.94     1356.32     35.34 o 
  -4  13  15       21.23       24.65     10.70 o 
  -3  13  15      930.10      971.51     28.67 o 
  -2  13  15       46.89       49.11     10.04 o 
  -1  13  15      211.80      202.97     12.11 o 
   0  13  15      137.61      123.32     11.88 o 
 -10  14  15      322.23      324.64     20.03 o 
  -9  14  15       45.52       59.13     15.07 o 
  -8  14  15       67.34       60.53     14.10 o 
  -7  14  15      399.93      404.20     20.82 o 
  -6  14  15      263.31      217.80     17.29 o 
  -5  14  15       59.38       72.12     28.75 o 
  -4  14  15       74.15       81.98     11.89 o 
  -3  14  15      233.01      238.44     14.54 o 
  -2  14  15       81.07       77.80     14.33 o 
  -1  14  15      163.24      174.52     12.44 o 
 -10  15  15       35.69       55.85     25.21 o 
  -9  15  15      268.53      249.48     19.27 o 
  -8  15  15       82.55       75.01     14.95 o 
  -7  15  15       48.09       40.53     14.89 o 
  -6  15  15      137.72      153.56     15.93 o 
  -5  15  15       92.34       95.64     14.88 o 
  -4  15  15       14.63        4.21     11.41 o 
  -3  15  15      151.58      170.34     13.92 o 
  -2  15  15        0.95        9.35     10.17 o 
  -1  15  15       70.81       58.61     11.16 o 
  -9  16  15       10.64        8.51     15.52 o 
  -8  16  15      411.42      396.03     21.72 o 
  -7  16  15       29.77       29.16     15.04 o 
  -6  16  15      847.93      809.52     26.27 o 
  -5  16  15       63.72       54.94     15.28 o 
  -4  16  15      215.55      238.21     15.32 o 
  -3  16  15      324.96      304.50     20.24 o 
  -2  16  15       31.07       40.29     10.56 o 
  -8  17  15      195.52      208.49     27.65 o 
  -7  17  15      102.91       99.25     23.28 o 
  -6  17  15       70.08       82.14     17.56 o 
  -5  17  15       48.08       57.26     15.34 o 
  -4  17  15      156.29      131.57     16.98 o 
  -3  17  15       34.36       45.33     33.03 o 
 -13   0  16      401.77      412.89     29.08 o 
 -12   0  16      688.31      720.73     33.90 o 
 -11   0  16     2028.10     2077.79     56.36 o 
 -10   0  16     1475.53     1497.77     44.52 o 
  -9   0  16      904.58      913.88     23.81 o 
  -8   0  16     4217.78     4361.71     67.57 o 
  -7   0  16     2273.43     2213.31     53.89 o 
  -6   0  16     1736.58     1821.78     52.75 o 
  -5   0  16     1098.37     1030.27     39.25 o 
  -4   0  16     2405.98     2395.53     63.42 o 
  -3   0  16      276.11      205.63     22.55 o 
  -2   0  16      820.39      857.25     38.72 o 
  -1   0  16       57.88       58.76     21.60 o 
   0   0  16      897.70      888.39     39.13 o 
   1   0  16      100.67      132.88     23.37 o 
   2   0  16      503.28      605.70     38.47 o 
 -13   1  16       16.36       18.33     13.20 o 
 -12   1  16       24.44       31.66     12.74 o 
 -11   1  16       83.58       99.34     13.40 o 
 -10   1  16       80.92       85.28     11.81 o 
  -9   1  16      289.81      322.72     11.24 o 
  -8   1  16      228.95      238.56     11.87 o 
  -7   1  16      136.38      151.65     11.52 o 
  -6   1  16      632.79      669.56     14.69 o 
  -5   1  16       41.68       64.37      8.92 o 
  -4   1  16      763.23      760.47     24.52 o 
  -3   1  16       20.45       14.13     17.60 o 
  -2   1  16      135.63      114.04     14.65 o 
  -1   1  16       91.62       99.08     14.72 o 
   0   1  16        0.33       18.34     13.63 o 
   1   1  16       26.17       35.77     15.35 o 
 -13   2  16      198.63      232.66     17.38 o 
 -12   2  16       24.17       42.61     12.73 o 
 -11   2  16      495.59      523.71     19.68 o 
 -10   2  16      263.17      287.45     16.28 o 
  -9   2  16       54.64       47.72     11.54 o 
  -8   2  16      868.89      866.50     19.44 o 
  -7   2  16       91.80       84.11     13.79 o 
  -6   2  16      144.95      159.82     10.90 o 
  -5   2  16        7.68       13.93      8.64 o 
  -4   2  16      537.67      537.44     16.39 o 
  -3   2  16       42.88       46.22     13.21 o 
  -2   2  16      326.45      360.66     19.67 o 
  -1   2  16      290.96      301.95     19.21 o 
   0   2  16      461.81      430.15     32.52 o 
   1   2  16        1.43       -0.31     14.26 o 
 -13   3  16      181.16      218.67     25.55 o 
 -12   3  16        5.83       15.50     18.26 o 
 -11   3  16      793.83      816.83     35.06 o 
 -10   3  16      241.58      216.55     14.80 o 
  -9   3  16      495.01      544.71     30.08 o 
  -8   3  16      495.96      497.24     16.00 o 
  -7   3  16     1026.53     1037.50     20.85 o 
  -6   3  16      155.39      153.87     10.84 o 
  -5   3  16     1266.89     1301.11     28.53 o 
  -4   3  16       27.42       26.24      9.04 o 
  -3   3  16     1321.35     1400.15     27.34 o 
  -2   3  16       34.89       30.96      9.58 o 
  -1   3  16     1563.58     1694.42     37.66 o 
   0   3  16        0.94       17.02     14.29 o 
   1   3  16      162.06      193.76     18.26 o 
 -13   4  16       35.22       82.58     20.59 o 
 -12   4  16       18.91       16.95     18.79 o 
 -11   4  16        2.17       -7.00     16.82 o 
 -10   4  16       19.02       12.69     16.69 o 
  -9   4  16       58.12       36.24     11.85 o 
  -8   4  16       20.38       53.19      9.69 o 
  -7   4  16        1.21       -8.31      8.31 o 
  -6   4  16       22.45       32.59     15.52 o 
  -5   4  16       31.09       39.61      9.36 o 
  -4   4  16      183.14      192.32     17.18 o 
  -3   4  16        0.57        7.19      7.57 o 
  -2   4  16      377.16      375.57     12.82 o 
  -1   4  16        0.75       -1.93      9.93 o 
   0   4  16       71.88       56.53     16.40 o 
   1   4  16       35.26       31.75     14.60 o 
 -13   5  16      580.89      631.46     35.82 o 
 -12   5  16      168.37      187.25     23.84 o 
 -11   5  16     1391.41     1354.09     45.75 o 
 -10   5  16      861.73      847.09     24.99 o 
  -9   5  16      823.92      855.12     33.54 o 
  -8   5  16     1196.80     1222.45     23.07 o 
  -7   5  16     1418.49     1380.35     24.83 o 
  -6   5  16      634.63      600.88     17.57 o 
  -5   5  16     2157.59     2094.46     32.59 o 
  -4   5  16      367.75      366.86     20.40 o 
  -3   5  16      847.70      822.20     20.49 o 
  -2   5  16       39.95       48.14      8.99 o 
  -1   5  16      769.29      816.24     17.96 o 
   0   5  16       11.08       18.83      9.12 o 
   1   5  16      458.82      548.17     24.91 o 
 -13   6  16       18.37       32.22     21.19 o 
 -12   6  16       35.19       11.43     18.16 o 
 -11   6  16       82.95       91.80     13.78 o 
 -10   6  16       13.13       12.47     11.76 o 
  -9   6  16      337.05      334.19     17.82 o 
  -8   6  16       44.34       20.64     25.63 o 
  -7   6  16      270.40      253.13     12.83 o 
  -6   6  16        3.86        5.35      9.30 o 
  -5   6  16      438.98      418.74     15.44 o 
  -4   6  16        8.99       12.30     10.67 o 
  -3   6  16      651.23      627.08     18.08 o 
  -2   6  16       40.13       47.69      9.19 o 
  -1   6  16      639.60      674.20     16.59 o 
   0   6  16       25.18       40.37      9.47 o 
   1   6  16       15.24        9.98      9.70 o 
 -12   7  16      571.76      588.99     32.29 o 
 -11   7  16      163.72      173.22     17.65 o 
 -10   7  16      229.95      234.41     16.60 o 
  -9   7  16      497.46      519.21     21.19 o 
  -8   7  16      175.16      154.88     31.79 o 
  -7   7  16      912.12      916.76     20.72 o 
  -6   7  16        2.37        0.73      9.38 o 
  -5   7  16     1817.18     1897.05     31.24 o 
  -4   7  16      322.15      334.78     14.22 o 
  -3   7  16     1290.29     1361.71     26.48 o 
  -2   7  16      774.49      757.80     18.50 o 
  -1   7  16     1366.10     1399.07     24.33 o 
   0   7  16      210.37      204.74     13.40 o 
   1   7  16      876.36      936.42     22.00 o 
 -12   8  16      352.42      391.57     30.26 o 
 -11   8  16      144.65      186.05     22.88 o 
 -10   8  16      644.62      608.98     22.43 o 
  -9   8  16      151.06      138.24     25.90 o 
  -8   8  16      644.84      615.02     21.80 o 
  -7   8  16       76.51       78.91     10.54 o 
  -6   8  16      395.09      410.96     16.03 o 
  -5   8  16       68.29       53.14     10.43 o 
  -4   8  16      244.52      228.42     13.18 o 
  -3   8  16       40.08       20.31     10.33 o 
  -2   8  16      169.68      176.06     10.97 o 
  -1   8  16       23.78       28.96      9.49 o 
   0   8  16       39.66       38.15     10.02 o 
   1   8  16       11.79       23.82     27.39 o 
 -12   9  16        6.98       18.42     18.89 o 
 -11   9  16      434.01      397.78     20.52 o 
 -10   9  16        6.87       -4.48     12.50 o 
  -9   9  16     1026.62      979.05     27.06 o 
  -8   9  16      330.23      321.78     18.08 o 
  -7   9  16      413.12      440.16     19.74 o 
  -6   9  16      339.63      347.17     15.16 o 
  -5   9  16      130.93      126.61     13.33 o 
  -4   9  16        1.24       -0.93     14.46 o 
  -3   9  16       10.88       13.34     13.78 o 
  -2   9  16      196.79      209.35     11.92 o 
  -1   9  16      114.29      135.89     11.22 o 
   0   9  16        0.74       12.05      9.60 o 
 -12  10  16       54.33       29.22     20.05 o 
 -11  10  16      245.13      254.51     19.04 o 
 -10  10  16      234.83      211.76     22.45 o 
  -9  10  16      345.07      309.19     17.84 o 
  -8  10  16      626.48      583.11     25.88 o 
  -7  10  16      127.76      129.51     17.04 o 
  -6  10  16      895.58      889.15     24.82 o 
  -5  10  16      300.28      316.87     14.86 o 
  -4  10  16      573.98      575.75     21.45 o 
  -3  10  16      131.00      151.21     21.60 o 
  -2  10  16     1285.90     1319.86     22.77 o 
  -1  10  16       89.69       80.10     10.82 o 
   0  10  16      606.56      619.72     17.53 o 
 -11  11  16        0.95      -13.79     13.79 o 
 -10  11  16      373.24      349.99     19.72 o 
  -9  11  16       12.38       18.19     12.93 o 
  -8  11  16      363.95      363.26     19.68 o 
  -7  11  16       22.68       22.74     13.36 o 
  -6  11  16      206.83      217.18     16.38 o 
  -5  11  16      169.54      165.95     12.89 o 
  -4  11  16      383.92      387.91     16.23 o 
  -3  11  16       29.11       25.82     14.13 o 
  -2  11  16      190.47      191.89     12.17 o 
  -1  11  16      177.79      193.98     12.51 o 
   0  11  16      155.34      170.40     18.58 o 
 -11  12  16      138.33      129.76     23.22 o 
 -10  12  16      437.57      435.19     21.65 o 
  -9  12  16      132.83      148.09     16.23 o 
  -8  12  16      437.46      479.54     31.21 o 
  -7  12  16       61.08       75.96     23.87 o 
  -6  12  16      506.05      496.91     38.95 o 
  -5  12  16       94.39       98.21     12.06 o 
  -4  12  16      429.02      426.83     17.43 o 
  -3  12  16      132.82      137.16     11.06 o 
  -2  12  16      487.18      484.48     16.08 o 
  -1  12  16      185.25      192.44     14.41 o 
 -10  13  16      126.40      147.63     17.54 o 
  -9  13  16      432.07      450.05     22.20 o 
  -8  13  16      677.56      736.96     25.10 o 
  -7  13  16      140.77      167.10     31.28 o 
  -6  13  16      750.87      810.68     26.07 o 
  -5  13  16      126.04      129.33     17.70 o 
  -4  13  16       99.41       92.15     12.73 o 
  -3  13  16      286.83      281.10     13.17 o 
  -2  13  16       22.78       39.22     10.50 o 
  -1  13  16       20.27       43.34     21.44 o 
 -10  14  16      203.41      197.85     18.32 o 
  -9  14  16      729.87      749.83     47.62 o 
  -8  14  16      125.26      110.84     16.08 o 
  -7  14  16      774.61      783.08     37.91 o 
  -6  14  16        8.08        6.57     13.78 o 
  -5  14  16      322.14      305.21     19.62 o 
  -4  14  16      278.11      299.83     15.96 o 
  -3  14  16      197.84      217.90     12.91 o 
  -2  14  16      170.49      173.01     12.72 o 
  -9  15  16       79.13       85.43     19.83 o 
  -8  15  16        7.09        9.83     16.05 o 
  -7  15  16      228.05      219.88     25.38 o 
  -6  15  16       10.72       10.59     14.77 o 
  -5  15  16      678.84      653.25     24.84 o 
  -4  15  16        7.11        9.07     11.84 o 
  -3  15  16      694.42      745.53     19.14 o 
  -7  16  16      571.64      592.38     24.82 o 
  -6  16  16       45.14       24.56     16.20 o 
  -5  16  16      103.15       92.11     15.76 o 
  -4  16  16      132.75      145.08     18.24 o 
 -13   1  17       79.68       98.58     22.65 o 
 -12   1  17      950.69     1031.81     27.89 o 
 -11   1  17       12.51       22.81     16.66 o 
 -10   1  17     1100.43     1088.64     37.81 o 
  -9   1  17      129.58      122.01     10.97 o 
  -8   1  17      340.88      389.47     14.65 o 
  -7   1  17       39.77       34.05     12.92 o 
  -6   1  17     1505.46     1574.11     35.28 o 
  -5   1  17      115.48      100.91     18.97 o 
  -4   1  17      936.43      939.26     27.83 o 
  -3   1  17      111.15      119.33     15.23 o 
  -2   1  17      226.37      203.70     18.16 o 
  -1   1  17       84.23       92.50     20.81 o 
   0   1  17      343.60      386.22     24.38 o 
 -13   2  17       25.36       20.27     19.81 o 
 -12   2  17        3.53        3.32     17.73 o 
 -11   2  17        5.34        3.15     16.61 o 
 -10   2  17       48.99       39.78     12.31 o 
  -9   2  17      130.82      133.05     17.25 o 
  -8   2  17      427.75      463.05     15.88 o 
  -7   2  17      356.53      384.56     15.06 o 
  -6   2  17       95.14      112.51     10.96 o 
  -5   2  17       28.56       33.80     13.25 o 
  -4   2  17      376.41      374.45     19.90 o 
  -3   2  17      223.37      229.88     17.83 o 
  -2   2  17      504.83      474.58     22.76 o 
  -1   2  17       37.59       50.89     14.93 o 
   0   2  17      572.89      602.18     26.00 o 
 -13   3  17      255.98      247.84     25.41 o 
 -12   3  17       89.26       91.74     20.78 o 
 -11   3  17        0.05        1.68     16.93 o 
 -10   3  17       13.69       35.56     12.33 o 
  -9   3  17      167.20      190.34     14.97 o 
  -8   3  17      103.55      105.91     10.56 o 
  -7   3  17      317.01      351.95     14.54 o 
  -6   3  17      498.08      510.68     16.23 o 
  -5   3  17      404.53      418.14     15.45 o 
  -4   3  17      727.90      771.79     25.20 o 
  -3   3  17      480.14      467.18     22.66 o 
  -2   3  17      342.50      377.04     21.53 o 
  -1   3  17      236.19      227.57     19.19 o 
   0   3  17      149.54      166.30     26.55 o 
 -13   4  17      617.31      742.84     37.62 o 
 -12   4  17        6.18        3.96     18.77 o 
 -11   4  17      921.43      949.38     36.81 o 
 -10   4  17       11.01       28.44     11.91 o 
  -9   4  17     1151.83     1221.76     29.62 o 
  -8   4  17       90.18       80.05     10.73 o 
  -7   4  17     1000.38     1005.53     26.28 o 
  -6   4  17       38.05       35.44      9.92 o 
  -5   4  17      347.89      328.95     14.40 o 
  -4   4  17       84.58       87.22     10.91 o 
  -3   4  17     1145.26     1180.33     27.13 o 
  -2   4  17       47.11       44.58     15.05 o 
  -1   4  17       87.89      100.68     16.60 o 
   0   4  17       10.14       29.19     15.65 o 
 -12   5  17       61.43       85.96     21.29 o 
 -11   5  17      162.48      134.52     21.60 o 
 -10   5  17      315.65      304.67     17.39 o 
  -9   5  17      111.23      101.78     32.77 o 
  -8   5  17      395.36      406.28     18.59 o 
  -7   5  17      458.38      439.86     17.25 o 
  -6   5  17       46.77       53.56     13.68 o 
  -5   5  17      380.76      366.14     15.89 o 
  -4   5  17       49.67       37.24     11.99 o 
  -3   5  17       83.52       77.90      9.47 o 
  -2   5  17        3.75        9.57      8.69 o 
  -1   5  17       44.83       32.91     24.12 o 
   0   5  17        4.35       15.13     15.80 o 
 -12   6  17      194.66      207.84     24.90 o 
 -11   6  17      498.26      551.40     22.75 o 
 -10   6  17       31.08       26.36     23.87 o 
  -9   6  17      404.79      417.89     20.32 o 
  -8   6  17      135.32      125.31     15.72 o 
  -7   6  17      406.88      438.06     20.83 o 
  -6   6  17      675.41      661.33     23.46 o 
  -5   6  17      292.32      294.89     14.26 o 
  -4   6  17      965.11      971.21     22.69 o 
  -3   6  17      874.24      890.09     18.70 o 
  -2   6  17      383.99      393.67     14.22 o 
  -1   6  17      424.14      429.77     15.56 o 
   0   6  17      503.49      543.00     38.22 o 
 -12   7  17       11.34        2.54     17.94 o 
 -11   7  17       13.15        1.17     12.89 o 
 -10   7  17       33.58       33.25     25.05 o 
  -9   7  17        6.05       -3.30     19.50 o 
  -8   7  17      102.64      115.99     14.67 o 
  -7   7  17        4.15        9.69     10.22 o 
  -6   7  17      136.10      132.34     11.95 o 
  -5   7  17       23.21       12.14     10.46 o 
  -4   7  17        1.96       -4.49     10.27 o 
  -3   7  17      100.10      106.34     11.75 o 
  -2   7  17        4.04       13.92     12.40 o 
  -1   7  17       46.70       52.35     10.03 o 
   0   7  17       39.37       61.09     12.59 o 
 -12   8  17       13.07        0.00     20.07 o 
 -11   8  17       30.82       48.49     16.04 o 
 -10   8  17        0.20       -3.33     12.51 o 
  -9   8  17       13.30       12.88     13.33 o 
  -8   8  17       63.53       77.22     13.52 o 
  -7   8  17      138.35      168.31     12.58 o 
  -6   8  17      215.82      197.04     13.32 o 
  -5   8  17      148.91      126.49     13.78 o 
  -4   8  17       65.40       61.87     12.60 o 
  -3   8  17      170.64      173.78     11.44 o 
  -2   8  17       82.19       95.71     10.49 o 
  -1   8  17      529.21      570.05     16.60 o 
 -11   9  17      124.11      134.82     24.34 o 
 -10   9  17      992.65     1033.55     29.62 o 
  -9   9  17       47.22       55.50     14.37 o 
  -8   9  17     1361.52     1323.63     77.42 o 
  -7   9  17       81.13       80.46     14.10 o 
  -6   9  17     1070.23     1113.02     25.03 o 
  -5   9  17       61.96       80.99     17.23 o 
  -4   9  17      409.39      370.57     22.78 o 
  -3   9  17      149.19      153.46     11.32 o 
  -2   9  17        7.61       12.14      9.67 o 
  -1   9  17      162.27      193.71     12.52 o 
 -11  10  17       21.28       -6.27     13.58 o 
 -10  10  17      178.30      210.98     17.40 o 
  -9  10  17      100.07      119.30     15.58 o 
  -8  10  17       15.94        3.21     13.40 o 
  -7  10  17      616.00      652.16     42.82 o 
  -6  10  17       39.35       30.38     11.11 o 
  -5  10  17      271.52      254.13     17.88 o 
  -4  10  17       76.73       71.00     12.42 o 
  -3  10  17       87.53       92.15     10.95 o 
  -2  10  17       88.77       66.27     10.93 o 
  -1  10  17        7.10       12.88     10.78 o 
 -11  11  17        1.35       11.18     14.40 o 
 -10  11  17      220.33      227.83     29.52 o 
  -9  11  17      339.23      322.64     26.25 o 
  -8  11  17      310.45      302.81     22.51 o 
  -7  11  17      621.01      630.34     23.78 o 
  -6  11  17      596.45      643.97     19.80 o 
  -5  11  17      815.00      785.58     38.27 o 
  -4  11  17     1170.99     1244.80     26.55 o 
  -3  11  17      514.61      492.85     15.87 o 
  -2  11  17      241.11      284.79     14.25 o 
 -10  12  17        2.49       19.37     14.98 o 
  -9  12  17        1.13       18.46     14.88 o 
  -8  12  17       80.61       55.37     14.64 o 
  -7  12  17        6.11        1.09     13.63 o 
  -6  12  17        1.75        9.29     19.93 o 
  -5  12  17       65.10       70.75     14.01 o 
  -4  12  17       25.06       26.24     11.97 o 
  -3  12  17        1.83       -7.86      9.99 o 
  -2  12  17       34.77       29.58     10.73 o 
  -9  13  17      140.19      109.18     19.64 o 
  -8  13  17      105.25      100.85     16.74 o 
  -7  13  17      171.65      158.81     17.49 o 
  -6  13  17       39.41       28.23     14.36 o 
  -5  13  17       33.99       27.79     12.19 o 
  -4  13  17      246.35      221.53     17.13 o 
  -3  13  17      250.04      295.18     14.30 o 
  -8  14  17       33.43       25.11     14.62 o 
  -7  14  17      371.58      418.41     28.26 o 
  -6  14  17      135.00      157.78     17.69 o 
  -5  14  17      301.12      267.85     23.58 o 
  -4  14  17        8.09        3.59     12.04 o 
  -6  15  17      425.25      512.78     33.25 o 
  -9   0  18      124.50      132.53     21.91 o 
  -8   0  18     1144.06     1206.67     44.06 o 
  -7   0  18      968.45      916.63     39.70 o 
  -6   0  18     1258.21     1279.52     44.80 o 
  -5   0  18      712.25      727.98     38.08 o 
  -4   0  18      533.16      545.65     35.31 o 
  -3   0  18      364.63      363.80     29.19 o 
  -2   0  18      394.86      538.03     36.92 o 
  -1   0  18       12.26        3.75     20.65 o 
 -12   1  18      173.50      204.37     23.28 o 
 -11   1  18      222.30      207.06     22.35 o 
  -9   1  18      165.13      186.11     21.98 o 
  -8   1  18      402.67      387.83     19.36 o 
  -7   1  18      226.68      253.91     17.47 o 
  -6   1  18      336.46      337.47     19.09 o 
  -5   1  18       97.87       85.52     15.31 o 
  -4   1  18       79.89       68.75     14.92 o 
  -3   1  18      384.73      378.96     21.53 o 
  -2   1  18       52.29       54.27     20.74 o 
  -1   1  18      351.86      440.44     27.79 o 
 -12   2  18       25.89       18.41     19.10 o 
 -11   2  18      262.94      278.79     24.28 o 
 -10   2  18        8.23       22.50     12.35 o 
  -9   2  18      377.80      394.69     16.04 o 
  -8   2  18        3.56       13.85     12.74 o 
  -7   2  18      839.86      791.94     26.56 o 
  -6   2  18        4.05        8.82     13.93 o 
  -5   2  18      528.49      543.87     24.46 o 
  -4   2  18      111.88      125.07     16.09 o 
  -3   2  18      541.75      537.92     23.94 o 
  -2   2  18        2.54       12.18     16.85 o 
  -1   2  18      244.06      277.77     20.77 o 
 -12   3  18       96.20      107.36     21.99 o 
 -11   3  18       90.88       95.76     20.70 o 
 -10   3  18      899.53      907.29     40.51 o 
  -9   3  18      355.43      385.73     19.26 o 
  -8   3  18      238.08      229.14     23.01 o 
  -7   3  18       67.14       83.79     10.77 o 
  -6   3  18      217.25      219.06     22.75 o 
  -5   3  18      107.38       95.04     15.65 o 
  -4   3  18      145.17      151.87     16.56 o 
  -3   3  18       20.19       26.33     14.49 o 
  -2   3  18      368.98      377.94     22.10 o 
  -1   3  18        4.32        1.77     15.71 o 
 -12   4  18      151.94      126.41     22.75 o 
 -11   4  18      217.02      188.77     23.13 o 
 -10   4  18       19.20       19.56     12.99 o 
  -9   4  18      411.78      430.93     20.58 o 
  -8   4  18      163.68      173.95     16.89 o 
  -7   4  18      301.72      298.78     14.55 o 
  -6   4  18      278.08      275.67     18.52 o 
  -5   4  18      239.99      258.12     19.39 o 
  -4   4  18       12.81       15.68     14.10 o 
  -3   4  18      292.23      308.61     25.88 o 
  -2   4  18       95.81      141.91     18.23 o 
  -1   4  18      368.72      374.27     22.73 o 
 -12   5  18      119.76      182.29     24.52 o 
 -11   5  18       73.80       74.91     20.23 o 
 -10   5  18      706.02      746.29     24.73 o 
  -9   5  18      304.16      297.15     37.94 o 
  -8   5  18      361.79      392.57     20.71 o 
  -7   5  18       20.65       28.62     10.82 o 
  -6   5  18      135.60      157.89     12.70 o 
  -5   5  18        3.12        3.03     14.60 o 
  -4   5  18       81.18       86.40     11.74 o 
  -3   5  18       11.18       31.74     22.46 o 
  -2   5  18      192.98      210.83     19.44 o 
  -1   5  18        9.38        1.46     26.10 o 
 -12   6  18       10.77      -19.00     19.00 o 
 -11   6  18        6.92       -6.59     13.53 o 
 -10   6  18        5.09       -9.80     12.61 o 
  -9   6  18       91.76      109.60     14.66 o 
  -8   6  18       94.31       80.01     13.91 o 
  -7   6  18      654.34      640.52     19.23 o 
  -6   6  18      153.65      151.88     14.29 o 
  -5   6  18      449.71      425.58     17.61 o 
  -4   6  18      176.12      194.66     13.77 o 
  -3   6  18      427.82      447.57     27.68 o 
  -2   6  18      184.95      193.91     25.12 o 
  -1   6  18      219.62      255.31     20.48 o 
 -11   7  18       14.85       18.26     24.84 o 
 -10   7  18      502.07      519.37     44.46 o 
  -9   7  18       27.47       37.20     13.95 o 
  -8   7  18     1404.43     1458.97     34.18 o 
  -7   7  18       46.54       47.65     13.61 o 
  -6   7  18     1136.51     1188.93     45.59 o 
  -5   7  18       17.38       13.86     16.55 o 
  -4   7  18      423.83      463.91     18.34 o 
  -3   7  18       15.28       15.78      9.82 o 
  -2   7  18      219.85      196.39     12.25 o 
 -11   8  18       85.66       65.05     15.19 o 
 -10   8  18       14.36       24.98     14.37 o 
  -9   8  18      170.34      182.59     16.64 o 
  -8   8  18      133.57      118.40     15.64 o 
  -7   8  18      278.90      298.65     20.26 o 
  -6   8  18      490.43      526.79     18.69 o 
  -5   8  18      137.68      138.97     13.52 o 
  -4   8  18      298.04      333.01     17.33 o 
  -3   8  18       26.49       30.33     10.15 o 
  -2   8  18        9.68        2.93     10.04 o 
 -11   9  18      207.23      229.18     18.53 o 
 -10   9  18       33.50       32.04     14.88 o 
  -9   9  18       83.55       98.10     15.28 o 
  -8   9  18      386.73      395.43     26.99 o 
  -7   9  18        2.43       -8.50     13.25 o 
  -6   9  18      457.25      481.32     18.04 o 
  -5   9  18       35.00       18.93     11.89 o 
  -4   9  18      180.39      162.03     14.06 o 
  -3   9  18       30.33       39.58     10.45 o 
  -2   9  18      169.31      203.58     20.03 o 
 -10  10  18      122.18      121.81     16.39 o 
  -9  10  18      135.70      132.11     16.18 o 
  -8  10  18      199.69      197.10     17.44 o 
  -7  10  18       29.00       36.46     14.20 o 
  -6  10  18       61.53       52.83     12.04 o 
  -5  10  18      315.64      340.56     16.53 o 
  -4  10  18        1.17       -3.09     11.77 o 
  -3  10  18      150.02      138.43     11.94 o 
 -10  11  18       16.03       17.94     15.40 o 
  -9  11  18       19.92       12.73     15.13 o 
  -8  11  18      184.90      180.29     21.57 o 
  -7  11  18       99.81       87.12     15.62 o 
  -6  11  18      310.09      332.99     16.79 o 
  -5  11  18      327.26      284.67     16.02 o 
  -4  11  18      465.10      498.14     19.30 o 
  -9  12  18      506.96      574.32     25.28 o 
  -8  12  18       45.10       45.86     18.30 o 
  -7  12  18      371.25      349.10     21.12 o 
  -6  12  18        3.82       38.73     15.16 o 
  -5  12  18      729.03      752.50     26.65 o 
  -4  12  18       56.45       43.02     16.12 o 
  -7  13  18      234.64      247.74     19.70 o 
  -6  13  18       88.22       96.98     17.00 o 
  -9   1  19     1137.39     1211.93     31.99 o 
  -8   1  19        3.12        0.38     13.97 o 
  -7   1  19      238.63      323.02     20.28 o 
  -6   1  19      241.94      243.63     18.98 o 
  -5   1  19      582.00      644.94     25.46 o 
  -4   1  19       16.19       18.48     21.05 o 
  -3   1  19      230.60      256.03     19.89 o 
  -2   1  19      138.09      178.44     57.14 o 
 -12   2  19       99.14      135.69     22.55 o 
 -10   2  19       38.31       43.57     20.22 o 
  -9   2  19      106.58      115.02     16.07 o 
  -8   2  19      135.93       99.91     15.65 o 
  -7   2  19      367.05      359.03     32.72 o 
  -6   2  19      243.71      205.12     17.68 o 
  -5   2  19      861.15      935.21     35.37 o 
  -4   2  19      225.51      233.83     19.94 o 
  -3   2  19      651.12      717.97     27.94 o 
  -2   2  19      388.68      436.61     58.26 o 
 -12   3  19       20.99       23.65     19.45 o 
 -11   3  19      211.15      241.72     24.42 o 
 -10   3  19       35.09       13.28     13.19 o 
  -9   3  19      213.70      196.21     24.64 o 
  -8   3  19      247.83      283.33     18.78 o 
  -7   3  19      381.55      388.48     21.00 o 
  -6   3  19      817.10      861.69     27.76 o 
  -5   3  19      543.42      534.91     29.00 o 
  -4   3  19      307.22      335.24     21.38 o 
  -3   3  19      206.55      209.16     20.18 o 
  -2   3  19      478.59      508.36     26.52 o 
 -11   4  19       94.00      117.49     21.42 o 
 -10   4  19      564.15      626.89     24.00 o 
  -9   4  19       15.77        5.79     13.31 o 
  -8   4  19      707.51      752.50     28.32 o 
  -7   4  19        8.62        6.09     14.80 o 
  -6   4  19      319.62      327.68     20.55 o 
  -5   4  19       70.97       72.01     16.44 o 
  -4   4  19        9.44        7.48     15.84 o 
  -3   4  19      377.80      379.97     22.55 o 
 -11   5  19       37.45       33.94     14.51 o 
 -10   5  19      115.75      111.09     15.64 o 
  -9   5  19       15.31       12.88     13.74 o 
  -8   5  19       24.85       34.54     11.40 o 
  -7   5  19      102.21      107.46     12.41 o 
  -6   5  19       30.01       19.72     11.23 o 
  -5   5  19        3.24        4.58     14.98 o 
  -4   5  19       41.42       75.45     17.43 o 
  -3   5  19        0.42      -16.48     18.91 o 
 -11   6  19        9.82       -7.76     14.03 o 
 -10   6  19      568.21      585.88     41.25 o 
  -9   6  19       47.50       46.11     14.34 o 
  -8   6  19      515.07      521.21     22.88 o 
  -7   6  19       19.56       34.97     11.87 o 
  -6   6  19      460.16      474.86     17.96 o 
  -5   6  19      122.59      117.42     12.87 o 
  -4   6  19      679.30      725.84     28.14 o 
  -3   6  19      417.38      492.56     25.44 o 
 -11   7  19       21.38       31.04     22.10 o 
 -10   7  19      196.20      218.47     18.10 o 
  -9   7  19       20.75       35.10     14.68 o 
  -8   7  19      521.03      505.04     23.00 o 
  -7   7  19        7.53       -6.94     11.11 o 
  -6   7  19      292.37      265.70     15.22 o 
  -5   7  19       45.59       63.16     12.40 o 
  -4   7  19        3.62       11.04      9.83 o 
  -3   7  19        1.78        1.25     19.84 o 
 -10   8  19      193.41      243.97     18.15 o 
  -9   8  19      431.61      445.97     23.67 o 
  -8   8  19       39.78       46.58     15.03 o 
  -7   8  19      289.20      268.83     16.98 o 
  -6   8  19       32.12       15.33     11.74 o 
  -5   8  19      257.87      274.53     15.50 o 
  -4   8  19      251.41      249.94     13.35 o 
 -10   9  19      154.59      157.16     25.88 o 
  -9   9  19      375.88      441.60     61.86 o 
  -8   9  19       10.49       -3.40     19.66 o 
  -7   9  19      465.71      481.66     33.51 o 
  -6   9  19      101.33      117.54     27.34 o 
  -5   9  19      191.86      211.78     15.56 o 
  -4   9  19      160.43      176.41     14.89 o 
  -9  10  19       34.80       14.74     19.36 o 
  -8  10  19       27.06       42.12     15.13 o 
  -7  10  19       12.46       30.67     14.92 o 
  -6  10  19       63.74       78.42     15.49 o 
  -5  10  19       35.85       21.54     16.65 o 
  -7  11  19      384.31      412.71     32.71 o 
  -9   0  20      319.50      351.91     29.82 o 
  -8   0  20      211.47      239.20     27.14 o 
  -7   0  20      425.33      440.91     33.41 o 
  -6   0  20       24.88       55.81     22.45 o 
  -5   0  20        0.65       25.10     23.48 o 
  -4   0  20       94.52      114.93     26.58 o 
 -10   1  20       80.80       89.24     23.28 o 
  -9   1  20      523.63      567.40     25.16 o 
  -8   1  20        6.49      -11.98     14.52 o 
  -7   1  20      423.26      430.39     22.74 o 
  -6   1  20        0.06        4.46     16.00 o 
  -5   1  20      347.55      327.65     23.69 o 
  -4   1  20       69.46       52.61     17.84 o 
 -10   2  20      487.40      560.55     35.64 o 
  -9   2  20       67.02       76.60     15.87 o 
  -8   2  20     1365.97     1529.74     37.57 o 
  -7   2  20       59.74       87.66     33.33 o 
  -6   2  20     1132.02     1293.54     35.61 o 
  -5   2  20       28.05       38.93     16.57 o 
  -4   2  20      776.18      845.32     31.27 o 
 -10   3  20        2.99       10.45     19.75 o 
  -9   3  20      181.99      190.10     26.11 o 
  -8   3  20       75.26       74.93     26.91 o 
  -7   3  20       87.29       74.87     16.79 o 
  -6   3  20       24.12       43.76     19.16 o 
  -5   3  20      144.23      130.24     18.75 o 
  -4   3  20      105.89      124.94     18.42 o 
 -10   4  20       28.86       40.65     21.92 o 
  -9   4  20        9.76       21.55     21.83 o 
  -8   4  20      280.07      289.13     40.67 o 
  -7   4  20        0.84       -3.35     15.58 o 
  -6   4  20      242.67      238.42     19.38 o 
  -5   4  20       53.11       55.52     17.04 o 
  -4   4  20      192.98      225.22     21.31 o 
 -10   5  20       45.36       39.64     14.81 o 
  -9   5  20      104.95      132.84     26.39 o 
  -8   5  20      190.88      210.50     31.47 o 
  -7   5  20       21.96       49.65     15.51 o 
  -6   5  20      126.38      127.03     18.54 o 
  -5   5  20       64.93       81.98     17.96 o 
  -9   6  20        0.08       -1.13     14.27 o 
  -8   6  20      127.91      151.24     16.43 o 
  -7   6  20       23.11       29.69     12.00 o 
  -6   6  20      757.11      900.47     36.34 o 
  -5   6  20        0.12        3.19     16.70 o 
  -9   7  20      584.67      569.72     62.69 o 
  -8   7  20      222.24      234.10     18.25 o 
  -7   7  20      998.27     1083.14     25.70 o 
  -6   7  20      293.31      303.11     16.34 o 
  -8   8  20       10.07       30.56     22.31 o 
  -7   8  20       43.84       40.96     16.40 o 
  -8   1  21       96.61      110.32     19.83 o 
  -7   1  21      183.64      204.55     19.92 o 
  -8   2  21       52.68       68.80     16.73 o 
  -7   2  21      389.03      416.95     23.88 o 
                                                 
